# Supplementary material for: Using DNA metabarcoding to investigate honey bee foraging reveals limited flower use despite high floral availability
Source: Sci Rep. 2017 Feb 16;7:42838. doi: 10.1038/srep42838 (PMC5311969; doi:10.1038/srep42838)
Supplement: Supplementary Dataset 1 [file srep42838-s1.xls]

## Sheet: DNA %
SI 1 Plants found within honey collected in April and May from three honey bee colonies, along with the status and habitat of the recorded plants and their area of occurrence based on floral surveys within the study site.
		April	April	April	May	May	May	April	May	Both
Family	Taxa	A	B	C	A	B	C	All	All	All	Use	Status	Habitat	Growth	Area (m2) April	Area (m2) May	Area % April	Area % May
Salicaceae	Salix	55.1971	33.7009	52.8412	4.36336	2.68396	13.8557	49.2988	6.91814	28.6843	NP	B	W	W	37012	0	10.82	0
Rosaceae	Crataegus/Malus/Cotoneaster	0.00666889	0.143496	2.69914	28.2542	59.5613	30.2936	1.27208	37.8024	19.0409	NP	B	WH	W	45548	208265	13.32	60.9
Rosaceae	Prunus	16.7296	25.1534	16.5519	6.32129	2.9717	8.45748	18.5361	6.05175	12.4636	NP	B	WH	W	87283	21731	25.52	6.35
Fabaceae	Ulex europaeus	10.8583	4.86	20.9481	2.65792	0.454403	5.85141	14.141	3.05179	8.74706	(N)P	N	W	W	54859	46816	16.04	13.69
Sapindaceae	Acer	0.00800267	0.00188811	0.00184556	17.334	18.5236	14.3243	0.00380862	16.7107	8.13025	NP	B	WH	W	1335	7151	0.39	2.09
Ranunculaceae	Helleborus/Caltha	11.073	32.6266		0.302088	0.606918	0.405668	10.8258	0.4218	5.76516	NP	B	GH	H	78956	38273	23.09	11.19
Asteraceae	Taraxacum officinale	1.8046	0.360629	1.96276	8.78646	0.787736	9.83535	1.55349	6.84843	4.12902	NP	N	G	H	292208	158883	85.44	46.46
Aquifoliaceae	Ilex aquifolium				16.253	0.70283	5.70453		8.46459	4.11729	NP	N	W	W	0	966	0	0.28
Fagaceae	Quercus				10.9495	5.10377	4.62322		7.26755	3.53503	P	N	W	W	49592	0	14.5	0
Asparagaceae	Hyacinthoides non-scripta	0.00800267		0.591503	4.16723	2.11478	3.07748	0.273798	3.23588	1.71459	(N)P	N	WG	B	170536	127880	49.87	37.39
Oleaceae	Fraxinus	0.024008	1.79182	2.64654		0.0141509	0.0741394	1.6229	0.0277029	0.846973	P	N	W	W	0	104	0	0.03
Paeoniaceae	Paeonia			1.12026	0.456513	0.727987		0.513741	0.387841	0.452501	P	H	H	H	1005	1594	0.29	0.47
Asparagaceae	Camassia					2.93553			0.834216	0.405773	NP	H	H	B	89	89	0.03	0.03
Asparagaceae	Muscari	1.57119		0.307286			0.00139886	0.639425	0.000446822	0.328618	NP	H	H	B	8073	372	2.36	0.11
Adoxaceae	Sambucus/Viburnum	0.00133378	0.562657		0.00112719	0.759434	0.356708	0.126531	0.330201	0.225599	NP	B	WH	W	2709	45437	0.79	13.29
Buxaceae	Buxus sempervirens	1.09903				0.00157233		0.3487	0.000446822	0.179305	NP	H	H	W	0	0	0	0
Brassicaceae	Brassica	0.729577				0.0408805	0.0209828	0.23148	0.0183197	0.127796	NP	B	H	H	128	23057	0.04	6.74
Brassicaceae	Erisymum/Cardamine	0.00133378				0.485849	0.240603	0.00042318	0.214921	0.104758	NP	B	H	H	284743	229509	83.26	67.11
Amaryllidaceae	Allium						0.633682		0.20241	0.0984549	NP	H	H	B	5444	11623	1.59	3.4
Plantaginaceae	Plantago lanceolata					0.237421	0.387483		0.19124	0.0930214	P	N	G	H	62687	225795	18.33	66.02
Ranunculaceae	Ranunculus/Ficaria	0.390797	0.0226573			0.0172956	0.0783359	0.12907	0.029937	0.0808504	P	B	G	H	272681	300023	79.73	87.73
Boraginaceae	Echium/Symphytum/Myosotis			0.309132		0.00786164	0.0349714	0.141765	0.0134046	0.079329	NP	B	GH	H	66702	122834	19.5	35.92
Rutaceae	Skimmia	0.3001	0.00377622			0.00943396		0.0960619	0.00268093	0.0506402	NP	H	H	W	106	0	0.03	0
Ranunculaceae	Anemone	0.00266756	0.30965			0.00471698	0.00139886	0.0702479	0.00178729	0.0369478	P	H	H	B	76139	4624	22.26	1.35
Araliaceae	Hedera helix	0.142714		0.00461391			0.0615497	0.0473962	0.0196601	0.033905	NP	N	W	W	0	0	0	0
Rosaceae	Rosa					0.124214			0.0352989	0.0171698	P	B	WH	W	0	3482	0	1.02
Pinaceae	Pinus					0.0738994			0.0210006	0.010215	P	H	W	W	0	0	0	0
Hamamelidaceae	Hamamelis					0.0330189	0.0237805		0.0169792	0.00825891	P	H	H	W	0	0	0	0
Grossulariaceae	Ribes					0.0581761			0.0165324	0.00804157	NP	H	H	W	3127	0	0.91	0
Cyperaceae	Carex	0.00133378	0.00188811		0.00225438	0.0408805	0.00699428	0.00084636	0.0147451	0.00760689	P	N	G	H	0	0	0	0
Lamiaceae	Salvia		0.0641958					0.0143881		0.00738955	N	H	H	H	6081	5684	1.78	1.66
Caprifoliaceae	Lonicera				0.0315614				0.012511	0.00608551	NP	B	WH	H	0	210	0	0.06
Ericaceae	Rhododendron				0.00225438		0.0363702		0.012511	0.00608551	(N)(P)	H	H	W	15382	27763	4.5	8.12
Rhamnaceae	Ceanothus					0.00943396	0.029376		0.0120642	0.00586817	(N)P	H	H	W	5426	1404	1.59	0.41
Fabaceae	Wisteria						0.0335725		0.0107237	0.00521616	NP	H	H	W	0	2174	0	0.64
Magnoliaceae	Magnolia					0.0314465			0.00893643	0.0043468	P	H	H	W	1293	879	0.38	0.26
Berberidaceae	Berberis	0.0200067						0.0063477		0.0032601	NP	H	H	W	14458	7038	4.23	2.06
Cistaceae	Cistus					0.0157233			0.00446822	0.0021734	(N)P	H	H	W	5175	8226	1.51	2.41
Liliaceae	Tulipa					0.00471698			0.00134046	0.000652019	P	H	H	B	4101	1307	1.2	0.38
	Taxa Richness	20	14	12	15	31	26	23	37	39
	Taxa Diversity (Simpson's)	0.648787	0.718902	0.653938	0.843686	0.604356	0.8454	0.696437	0.806459	0.850435										Simpson's diversity index (1-D)
																			A, B and C denote the three hives. The proportion of DNA (%) for each plant is given for each hive seperately and then with all hives together. Use: whether honey bees use the plant for nectar N or pollen P according to Howes (1945), brackets denote that this plant is considered to be used infrequently for this purpose. Status of plant: native N, horticulture H, or both B. Plants that are both in…

## Sheet: DNA reads
SI 1 Plant taxa found within honey collected in April and May from three honey bee colonies. Values are the number of DNA sequence reads.
	HIVE	A	A	A	B	B	B	C	C	C	all hives	all hives	all hives
Taxa	Level	April	May	both	April	May	both	April	May	both	April	May	Apr&May
Sambucus/Viburnum	Family	1	1	2	298	483	781		255	255	299	739	1038
Echium/Symphytum/Myosotis	Family					5	5	335	25	360	335	30	365
Erisymum/Cardamine	Family	1		1		309	309		172	172	1	481	482
Helleborus/Caltha	Family	8302	268	8570	17280	386	17666		290	290	25582	944	26526
Ranunculus/Ficaria	Family	293		293	12	11	23		56	56	305	67	372
Crataegus monogyna/Malus/Cotoneaster	Family	5	25066	25071	76	37881	37957	2925	21656	24581	3006	84603	87609
Allium	Genus								453	453		453	453
Camassia	Genus					1867	1867					1867	1867
Muscari	Genus	1178		1178				333	1	334	1511	1	1512
Berberis	Genus	15		15							15		15
Brassica	Genus	547		547		26	26		15	15	547	41	588
Lonicera	Genus		28	28								28	28
Cistus	Genus					10	10					10	10
Carex	Genus	1	2	3	1	26	27		5	5	2	33	35
Rhododendron	Genus		2	2					26	26		28	28
Quercus	Genus		9714	9714		3246	3246		3305	3305		16265	16265
Ribes	Genus					37	37					37	37
Hamamelis	Genus					21	21		17	17		38	38
Salvia	Genus				34		34				34		34
Wisteria	Genus								24	24		24	24
Tulipa	Genus					3	3					3	3
Magnolia	Genus					20	20					20	20
Fraxinus	Genus	18		18	949	9	958	2868	53	2921	3835	62	3897
Paeonia	Genus		405	405		463	463	1214		1214	1214	868	2082
Pinus	Genus					47	47					47	47
Anemone	Genus	2		2	164	3	167		1	1	166	4	170
Ceanothus	Genus					6	6		21	21		27	27
Prunus	Genus	12543	5608	18151	13322	1890	15212	17937	6046	23983	43802	13544	57346
Rosa	Genus					79	79					79	79
Skimmia	Genus	225		225	2	6	8				227	6	233
Salix	Genus	41384	3871	45255	17849	1707	19556	57263	9905	67168	116496	15483	131979
Acer	Genus	6	15378	15384	1	11781	11782	2	10240	10242	9	37399	37408
Ilex aquifolium	Species		14419	14419		447	447		4078	4078		18944	18944
Hedera helix	Species	107		107				5	44	49	112	44	156
Hyacinthoides non-scripta	Species	6	3697	3703		1345	1345	641	2200	2841	647	7242	7889
Taraxacum officinale	Species	1353	7795	9148	191	501	692	2127	7031	9158	3671	15327	18998
Buxus sempervirens	Species	824		824		1	1				824	1	825
Ulex europaeus	Species	8141	2358	10499	2574	289	2863	22701	4183	26884	33416	6830	40246
Plantago lanceolata	Species					151	151		277	277		428	428
Unknown		23	104	127	210	544	754	17	1108	1125	250	1756	2006
Total DNA reads		74975	88716	163691	52963	63600	116563	108368	71487	179855	236306	223803	460109
Number of taxa		20	15	25	14	31	32	12	26	27	23	37	39
Number identified to family		5	3	5	4	6	6	2	6	6	6	6	6
Number identified to genus		10	8	14	8	19	20	6	14	15	12	24	26
Number identified to species		5	4	6	2	6	6	4	6	6	5	7	7
Number identified to family, genus or species		74952	88612	163564	52753	63056	115809	108351	70379	178730	236056	222047	458103
% identified to family, genus or species		99.9693	99.8828	99.9224	99.6035	99.1447	99.3531	99.9843	98.4501	99.3745	99.8942	99.2154	99.564

## Sheet: Comparison between hives
SI 1 Relationship between plant DNA abundance (%) between different hives for April and May. Bivariate correlations assessed using Speaman's Rank Correlation (2-tailed)
	N	Spearman’s Rho	P-value
Hives April
A & B	39	0.649	0.000***
A & C	39	0.528	0.001**
B & C	39	0.275	0.09
Hives May
A & B	39	0.66	0.000***
A & C	39	0.67	0.000***
B & C	39	0.537	0.000***
April compared to May
A & A	39	0.275	0.09
B & B	39	0.343	0.032
C & C	39	0.531	0.001**
Hives all April & May		0.247	0.13
				* = significance level after Bonferonni correction
				Bonferroni Correction 10 tests
				Before adjustment	After adjustment
				0.05	0.005*
				0.01	0.001**
				0.001	0.0001***

## Sheet: Types of plants used
SI 1 Status, habitat type and growth form of plants used by honeybees as major (>1%) and minor (<1%) forage sources.
Status of plant: native N, horticulture H, or both B. Plants that are both include native plants and horticultural relatives and varieties. These plants can be described as native and near-native. DNA over or below 1% represents the total DNA over all hives for April and May. This is column "both - all" on Figure 2. Habitat type: W = woodland and hedgerows, G = grassland, H = horticulture. Combin…
		Plant Status
	Counts		Native (N)	Both (B)	Horticulture (H)	Total
		>1% DNA	5	5	0	10
		<1% DNA	4	7	18	29
	Percentages		Native	Both	Horticulture	Total
		>1% DNA	0.5	0.5	0	1
		<1% DNA	0.14	0.24	0.62	1
		Fisher's Exact Test, p-value = 0.001, N = 39.
		Habitat type
	Counts		Woodland (W)	Grassland (G)	Wood/Grass (WG)	Horticulture (H)	Wood/Hort (WH)	Grass/Hort (GH)	Total
		>1% DNA	4	1	1	0	3	1	10
		<1% DNA	3	3	0	19	3	1	29
	Percentages		Woodland (W)	Grassland (G)	Wood/Grass (WG)	Horticulture (H)	Wood/Hort (WH)	Grass/Hort (GH)	Total
		>1% DNA	40	10	10	0	30	10	100
		<1% DNA	10.3448	10.3448	0	65.5172	10.3448	3.44828	100
		Fisher's Exact Test, p-value = 0.0005 , N = 39.
		Growth Form
	Counts		Woody (W)	Herbaceous (H)	Bulb or corm (B)	Total
		>1% DNA	7	2	1	10
		<1% DNA	15	9	5	29
	Percentages		Woody (W)	Herbaceous (H)	Bulb or corm (B)	Total
		>1% DNA	70	20	10	100
		<1% DNA	51.7241	31.0345	17.2414	100
		Fisher's Exact Test, p-value = 0.685, N = 39.

## Sheet: DNA % compared to Area %
SI 1 Relationship between the abundance of plant DNA (%) found within honey for each hive for April and May compared to the area of occurance (%) of those plants within the study area.
		April						May
		Hive A		Hive B		Hive C		Hive A		Hive B		Hive C
Family	Taxa	DNA %	Area %	DNA %	Area %	DNA %	Area %	DNA %	Area %	DNA %	Area %	DNA %	Area %
Salicaceae	Salix	55.1971	10.82	33.7009	10.82	52.8412	10.82	4.36336	0	2.68396	0	13.8557	0
Rosaceae	Crataegus/Malus/Cotoneaster	0.00666889	13.32	0.143496	13.32	2.69914	13.32	28.2542	60.9	59.5613	60.9	30.2936	60.9
Rosaceae	Prunus	16.7296	25.52	25.1534	25.52	16.5519	25.52	6.32129	6.35	2.9717	6.35	8.45748	6.35
Fabaceae	Ulex europaeus	10.8583	16.04	4.86	16.04	20.9481	16.04	2.65792	13.69	0.454403	13.69	5.85141	13.69
Sapindaceae	Acer	0.00800267	0.39	0.00188811	0.39	0.00184556	0.39	17.334	2.09	18.5236	2.09	14.3243	2.09
Ranunculaceae	Helleborus/Caltha	11.073	23.09	32.6266	23.09			0.302088	11.19	0.606918	11.19	0.405668	11.19
Asteraceae	Taraxacum officinale	1.8046	85.44	0.360629	85.44	1.96276	85.44	8.78646	46.46	0.787736	46.46	9.83535	46.46
Aquifoliaceae	Ilex aquifolium							16.253	0.28	0.70283	0.28	5.70453	0.28
Fagaceae	Quercus							10.9495	0	5.10377	0	4.62322	0
Asparagaceae	Hyacinthoides non-scripta	0.00800267	49.87			0.591503	49.87	4.16723	37.39	2.11478	37.39	3.07748	37.39
Oleaceae	Fraxinus	0.024008	0	1.79182	0	2.64654	0			0.0141509	0.03	0.0741394	0.03
Paeoniaceae	Paeonia					1.12026	0.29	0.456513	0.47	0.727987	0.47
Asparagaceae	Camassia									2.93553	0.03
Asparagaceae	Muscari	1.57119	2.36			0.307286	2.36					0.00139886	0.11
Adoxaceae	Sambucus/Viburnum	0.00133378	0.79	0.562657	0.79			0.00112719	13.29	0.759434	13.29	0.356708	13.29
Buxaceae	Buxus sempervirens	1.09903	0							0.00157233	0
Brassicaceae	Brassica	0.729577	0.04							0.0408805	6.74	0.0209828	6.74
Brassicaceae	Erisymum/Cardamine	0.00133378	83.26							0.485849	67.11	0.240603	67.11
Amaryllidaceae	Allium											0.633682	3.4
Plantaginaceae	Plantago lanceolata									0.237421	66.02	0.387483	66.02
Ranunculaceae	Ranunculus/Ficaria	0.390797	79.73	0.0226573	79.73					0.0172956	87.73	0.0783359	87.73
Boraginaceae	Echium/Symphytum/Myosotis					0.309132	19.5			0.00786164	35.92	0.0349714	35.92
Rutaceae	Skimmia	0.3001	0.03	0.00377622	0.03					0.00943396	0
Ranunculaceae	Anemone	0.00266756	22.26	0.30965	22.26					0.00471698	1.35	0.00139886	1.35
Araliaceae	Hedera helix	0.142714	0			0.00461391	0					0.0615497	0
Rosaceae	Rosa									0.124214	1.02
Pinaceae	Pinus									0.0738994	0
Hamamelidaceae	Hamamelis									0.0330189	0	0.0237805	0
Grossulariaceae	Ribes									0.0581761	0
Cyperaceae	Carex	0.00133378	0	0.00188811	0			0.00225438	0	0.0408805	0	0.00699428	0
Lamiaceae	Salvia			0.0641958	1.78
Caprifoliaceae	Lonicera							0.0315614	0.06
Ericaceae	Rhododendron							0.00225438	8.12			0.0363702	8.12
Rhamnaceae	Ceanothus									0.00943396	0.41	0.029376	0.41
Fabaceae	Wisteria											0.0335725	0.64
Magnoliaceae	Magnolia									0.0314465	0.26
Berberidaceae	Berberis	0.0200067	4.23
Cistaceae	Cistus									0.0157233	2.41
Liliaceae	Tulipa									0.00471698	0.38
	Spearman's Rho	0.163		0.378		0.301		0.117		0.213		0.286
	P-value	0.493		0.183		0.341		0.679		0.25		0.157
	N	20		14		12		15		31		26

## Sheet: Habitat types within study area
SI 1 Habitats found within the study site and the number of plant genera recorded within them
Habitat Type	Area (m2)	Area (Ha)	% of Total Area
All	341988	34.1988	100
Amenity grassland	112873	11.2873	33.005
Broadleaved woodland	51972	5.1972	15.197
Horticultural areas	44952	4.4952	13.1443
Semi-improved natural grassland	132191	13.2191	38.6537
