# Supplementary material for: Using DNA metabarcoding to investigate honey bee foraging reveals limited flower use despite high floral availability
Source: Sci Rep. 2017 Feb 16;7:42838. doi: 10.1038/srep42838 (PMC5311969; doi:10.1038/srep42838)
Supplement: Supplementary Dataset 2 [file srep42838-s2.xls]

## Sheet: Plants flowering in Apr and May
Family	Genus	Species	April	May	Plant species recorded in flower within the study site at the National Botanic Garden of Wales
Malvaceae	Abutilon	Abutilon sp.	0	1	Lat: 51°50'30.17"N
Rosaceae	Acaena	Acaena pinnatifida	0	1	Long: 4° 9'3.97"W
Sapindaceae	Acer	Acer cappadocicum	1	1
Sapindaceae	Acer	Acer caudatum spp. ukurunduense	0	1
Sapindaceae	Acer	Acer sp.	1	0
Asteraceae	Achillea	Achillea ptarmicifolia	0	1
Apiaceae	Aciphylla	Aciphylla subflabellata	0	1
Rutaceae	Acmadenia	Acmadenia heterophylla	1	0
Ranunculaceae	Aconitum	Aconitum charmichaelii	0	1
Ranunculaceae	Aconitum	Aconitum sp.	0	1
Ranunculaceae	Actaea	Actaea simplex	1	0
Bromeliaceae	Aechmea	Aechmea caudata	1	0
Bromeliaceae	Aechmea	Aechmea coelestis	1	0
Bromeliaceae	Aechmea	Aechmea fasciata	1	0
Crassulaceae	Aeonium	Aeonium hierrense	0	1
Crassulaceae	Aeonium	Aeonium valverdense	0	1
Amaryllidaceae	Agapanthus	Agapanthus sp.	0	1
Lamiaceae	Agastache	Agastache sp.	0	1
Asteraceae	Ageratina	Ageratina glechonophylla	0	1
Lamiaceae	Ajuga	Ajuga reptans	1	1
Lamiaceae	Ajuga	Ajuga sp.	1	1
Fabaceae	Albizia	Albizia julibrissin	0	1
Asparagaceae	Albuca	Albuca flaccida	0	1
Asparagaceae	Albuca	Albuca sp.	0	1
Asparagaceae	Albuca	Albuca spiralis	1	0
Brassicaceae	Alliaria	Alliaria petiolata	0	1
Amaryllidaceae	Allium	Allium fistulosum	0	1
Amaryllidaceae	Allium	Allium hollandicum	0	1
Amaryllidaceae	Allium	Allium karataviense	0	1
Amaryllidaceae	Allium	Allium neapolitanum	0	1
Amaryllidaceae	Allium	Allium oreophilum	0	1
Amaryllidaceae	Allium	Allium schoenoprasum	1	1
Amaryllidaceae	Allium	Allium siculum	1	1
Amaryllidaceae	Allium	Allium sp.	0	1
Amaryllidaceae	Allium	Allium stipitatum	0	1
Amaryllidaceae	Allium	Allium unifolium	1	1
Amaryllidaceae	Allium	Allium ursinum	1	1
Scrophulariaceae	Alonsoa	Alonsoa meridionalis	1	1
Alstromeriaceae	Alstroemeria	Alstroemeria aurea	1	1
Alstromeriaceae	Alstroemeria	Alstroemeria sp.	0	1
Malvaceae	Alyogyne	Alyogyne hakeifolia	0	1
Malvaceae	Alyogyne	Alyogyne huegelii	1	0
Brassicaceae	Alyssum	Alyssum sp.	0	1
Apocynaceae	Amsonia	Amsonia sp.	0	1
Apocynaceae	Amsonia	Amsonia tabernaemontana	0	1
Bromeliaceae	Ananas	Ananas comosus	1	0
Bromeliaceae	Ananas	Ananas lucidus	1	0
Ericaceae	Andromeda	Andromeda polifolia	1	0
Ranunculaceae	Anemone	Anemone bracteata	1	1
Ranunculaceae	Anemone	Anemone nemorosa	1	0
Ranunculaceae	Anemone	Anemone pulsatilla	1	0
Ranunculaceae	Anemone	Anemone rivularis	1	0
Ranunculaceae	Anemone	Anemone sp.	1	0
Ranunculaceae	Anemone	Anemone sylvestris	0	1
Ranunculaceae	Anemone	Anemone x hybrida	1	0
Ranunculaceae	Anemone	Anemone x lipsiensis	1	0
Apiaceae	Angelica	Angelica sylvestris	0	1
Haemodoraceae	Anigozanthos	Anigozanthos flavidus	1	1
Haemodoraceae	Anigozanthos	Anigozanthos flavidus x pulcherrimus	1	1
Haemodoraceae	Anigozanthos	Anigozanthos flavidus x rufa	0	1
Haemodoraceae	Anigozanthos	Anigozanthos kalbarriensis	1	1
Haemodoraceae	Anigozanthos	Anigozanthos pulcherrimus x flavidus	1	1
Malvaceae	Anisodontea	Anisodontea capensis	1	1
Asteraceae	Anthemis	Anthemis sp.	0	1
Apiaceae	Anthriscus	Anthriscus sylvestris	1	1
Araceae	Anthurium	Anthurium sp.	0	1
Araceae	Anthurium	Anthurium x cultorum	0	1
Leguminosae	Anthyllis	Anthyllis vulneraria	0	1
Plantaginaceae	Antirrhinum	Antirrhinum sp.	1	1
Ranunculaceae	Aquilegia	Aquilegia flabellata	0	1
Ranunculaceae	Aquilegia	Aquilegia formosa	0	1
Ranunculaceae	Aquilegia	Aquilegia sp.	1	1
Ranunculaceae	Aquilegia	Aquilegia vulgaris	1	1
Brassicaceae	Arabis	Arabis alpina	1	1
Brassicaceae	Arabis	Arabis sp.	1	0
Brassicaceae	Arabis	Arabis x arendsii	1	1
Asteraceae	Arctotis	Arctotis acaulis	1	1
Bignoniaceae	Argylia	Argylia radiata	1	0
Asteraceae	Argyranthemum	Argyranthemum adauctum	1	0
Asteraceae	Argyranthemum	Argyranthemum callichrysum	1	1
Asteraceae	Argyranthemum	Argyranthemum filifolium	1	1
Asteraceae	Argyranthemum	Argyranthemum frutescens	0	1
Asteraceae	Argyranthemum	Argyranthemum gracile	1	1
Asteraceae	Argyranthemum	Argyranthemum haouarytheum	1	1
Asteraceae	Argyranthemum	Argyranthemum sp.	1	1
Leguminosae	Argyrocytisus	Argyrocytisus battandieri	0	1
Iridaceae	Aristea	Aristea capitata	1	1
Iridaceae	Aristea	Aristea ecklonii	1	1
Iridaceae	Aristea	Aristea sp.	0	1
Aristolochiaceae	Aristolochia	Aristolochia baetica	1	0
Plumbaginaceae	Armeria	Armeria alliacea	1	0
Plumbaginaceae	Armeria	Armeria maritima	1	1
Plumbaginaceae	Armeria	Armeria pseudarmeria	0	1
Plumbaginaceae	Armeria	Armeria sp.	1	1
Asteraceae	Arnica	Arnica chamissonis	1	0
Rosaceae	Aronia	Aronia sp.	0	1
Araceae	Arum	Arum concinnatum	0	1
Araceae	Arum	Arum italicum	1	0
Araceae	Arum	Arum maculatum	1	0
Xanthorrhoeaceae	Asphodeline	Asphodeline lutea	0	1
Xanthorrhoeaceae	Asphodelus	Asphodelus albus	0	1
Xanthorrhoeaceae	Asphodelus	Asphodelus lusitanicus	1	0
Myrtaceae	Astartea	Astartea fascicularis	1	1
Asteraceae	Aster	Aster alpinus	0	1
Asteraceae	Asteriscus	Asteriscus graveolens	1	1
Saxifragaceae	Astilbe	Astilbe x arendsii	1	0
Apiaceae	Astrantia	Astrantia major	0	1
Apiaceae	Astrantia	Astrantia sp.	0	1
Brassicaceae	Aubrieta	Aubrieta sp.	1	1
Brassicaceae	Aurinia	Aurinia saxatilis	1	0
Ericaceae	Azalea	Azalea sp.	1	1
Iridaceae	Babiana	Babiana rubrocyanea	1	1
Iridaceae	Babiana	Babiana sp.	1	0
Proteaceae	Banksia	Banksia coccinea	1	1
Proteaceae	Banksia	Banksia marginata	1	0
Proteaceae	Banksia	Banksia nutans	1	0
Proteaceae	Banksia	Banksia speciosa	0	1
Fabaceae	Baptisia	Baptisia tinctoria	0	1
Brassicaceae	Barbarea	Barbarea rupicola	1	1
Asteraceae	Barnadesia	Barnadesia caryophylla	1	0
Begoniaceae	Begonia	Begonia sp.	0	1
Asteraceae	Bellis	Bellis perennis	1	1
Asteraceae	Bellis	Bellis sp.	1	1
Berberidaceae	Berberis	Berberis microphylla	1	0
Berberidaceae	Berberis	Berberis nevinii	1	0
Berberidaceae	Berberis	Berberis sp.	1	1
Saxifragaceae	Bergenia	Bergenia purpurascens	1	1
Saxifragaceae	Bergenia	Bergenia sp.	1	1
Saxifragaceae	Berzelia	Berzelia lanuginosa	1	0
Asparagaceae	Beschorneria	Beschorneria septentrionalis	1	0
Pittosporaceae	Billardiera	Billardiera heterophylla	0	1
Boraginaceae	Borago	Borago officinalis	1	1
Boraginaceae	Borago	Borago pygmaea	0	1
Boraginaceae	Borago	Borago sp.	1	0
Rutaceae	Boronia	Boronia heterophylla	1	0
Saxifragaceae	Boykinia	Boykinia rotundifolia	0	1
Brassicaceae	Brassica	Brassica napus	1	1
Brassicaceae	Brassica	Brassica oleracea	1	1
Brassicaceae	Brassica	Brassica sp.	0	1
Asparagaceae	Brodiaea	Brodiaea terrestris	1	1
Boraginaceae	Brunnera	Brunnera macrophylla	1	1
Boraginaceae	Buglossoides	Buglossoides purpurocaerulea	0	1
Orchidaceae	Bulbophyllum	Bulbophyllum echinolabium	0	1
Marantaceae	Calathea	Calathea zebrina	1	1
Calceolariaceae	Calceolaria	Calceolaria ascendens	1	1
Calceolariaceae	Calceolaria	Calceolaria nitida	0	1
Calceolariaceae	Calceolaria	Calceolaria petioalaris	0	1
Calceolariaceae	Calceolaria	Calceolaria purpurea	1	1
Asteraceae	Calendula	Calendula officinalis	1	1
Myrtaceae	Callistemon	Callistemon citrinus	1	1
Myrtaceae	Callistemon	Callistemon macropunctatus	1	1
Myrtaceae	Callistemon	Callistemon speciosus	1	1
Myrtaceae	Callistemon	Callistemon subulatus	0	1
Myrtaceae	Callistemon	Callistemon viminalis	1	1
Liliaceae	Calochortus	Calochortus albus	1	0
Liliaceae	Calochortus	Calochortus luteus	1	0
Liliaceae	Calochortus	Calochortus sp.	1	0
Liliaceae	Calochortus	Calochortus superbus	1	1
Myrtaceae	Calothamnus	Calothamnus quadrifidus	1	1
Myrtaceae	Calothamnus	Calothamnus validus	1	0
Ranunculaceae	Caltha	Caltha palustris	1	1
Calycanthaceae	Calycanthus	Calycanthus floridus	0	1
Asparagaceae	Camassia	Camassia cusickii	0	1
Asparagaceae	Camassia	Camassia leichtlinii	1	1
Asparagaceae	Camassia	Camassia sp.	0	1
Theaceae	Camellia	Camellia japonica	0	1
Theaceae	Camellia	Camellia sp.	1	0
Theaceae	Camellia	Camellia x williamsii	1	0
Campanulaceae	Campanula	Campanula x media	1	0
Campanulaceae	Campanula	Campanula lactiflora	1	0
Campanulaceae	Campanula	Campanula primulifolia	0	1
Campanulaceae	Campanula	Campanula pyramidalis	0	1
Brassicaceae	Cardamine	Cardamine flexuosa	1	1
Brassicaceae	Cardamine	Cardamine hirsuta	1	1
Brassicaceae	Cardamine	Cardamine impatiens	1	0
Brassicaceae	Cardamine	Cardamine pratensis	1	1
Brassicaceae	Cardamine	Cardamine quinquefolia	1	0
Brassicaceae	Cardamine	Cardamine sp.	1	0
Rhamnaceae	Ceanothus	Ceanothus sp.	1	1
Rhamnaceae	Ceanothus	Ceanothus thyrsiflorus	0	1
Lamiaceae	Cedronella	Cedronella canariensis	0	1
Asteraceae	Centaurea	Centaurea sp.	0	1
Caprifoliaceae	Centranthus	Centranthus ruber	0	1
Caryophyllaceae	Cerastium	Cerastium alpinum	1	0
Caryophyllaceae	Cerastium	Cerastium fontanum	1	1
Caryophyllaceae	Cerastium	Cerastium glomeratum	0	1
Caryophyllaceae	Cerastium	Cerastium tomentosum	0	1
Boraginaceae	Cerinthe	Cerinthe major	1	1
Solanaceae	Cestrum	Cestrum parqui	1	1
Rosaceae	Chaenomeles	Chaenomeles x superba	1	1
Rosaceae	Chaenomeles	Chaenomeles speciosa	0	1
Myrtaceae	Chamelaucium	Chamelaucium uncinatum	1	1
Papaveraceae	Chelidonium	Chelidonium majus	1	1
Rutaceae	Choisya	Choisya sp.	0	1
Leguminosae	Chorizema	Chorizema rhombeum	1	0
Asteraceae	Chrysocoma	Chrysocoma coma-aurea	0	1
Saxifragaceae	Chrysosplenium	Chrysosplenium oppositifolium	1	0
Asteraceae	Cirsium	Cirsium palustre	0	1
Cistaceae	Cistus	Cistus x skanbergii	1	0
Cistaceae	Cistus	Cistus chinamadensis	1	0
Cistaceae	Cistus	Cistus creticus	1	1
Cistaceae	Cistus	Cistus crispus	1	1
Cistaceae	Cistus	Cistus dubius	0	1
Cistaceae	Cistus	Cistus horrens	1	1
Cistaceae	Cistus	Cistus monspeliensis	1	1
Cistaceae	Cistus	Cistus parviflorus	0	1
Cistaceae	Cistus	Cistus sp.	0	1
Cistaceae	Cistus	Cistus x canescens	1	1
Cistaceae	Cistus	Cistus x hybridus	0	1
Cistaceae	Cistus	Cistus x platysepalus	1	1
Cistaceae	Cistus	Cistus x pulverulentus	1	1
Cistaceae	Cistus	Cistus x purpureus	1	1
Cistaceae	Cistus	Cistus x verguinii	1	0
Cistaceae	Citrus	Citrus trifoliata	1	0
Montiaceae	Claytonia	Claytonia sibirica	1	0
Ranunculaceae	Clematis	Clematis montana	1	0
Ranunculaceae	Clematis	Clematis pauciflora	0	1
Ranunculaceae	Clematis	Clematis recta	0	1
Ranunculaceae	Clematis	Clematis sp.	0	1
Amaryllidaceae	Clivia	Clivia miniata	0	1
Rutaceae	Coleonema	Coleonema album	1	0
Apiaceae	Conopodium	Conopodium majus	0	1
Asparagaceae	Convallaria	Convallaria majalis	1	1
Cornaceae	Cornus	Cornus alba	1	0
Cornaceae	Cornus	Cornus controversa	0	1
Cornaceae	Cornus	Cornus florida	1	1
Cornaceae	Cornus	Cornus sanguinea	0	1
Cornaceae	Cornus	Cornus sp.	0	1
Papaveraceae	Corydalis	Corydalis sp.	0	1
Malvaceae	Corynabutilon	Corynabutilon vitifolium	0	1
Rosaceae	Cotoneaster	Cotoneaster horizontalis	0	1
Rosaceae	Cotoneaster	Cotoneaster pluriflorus	0	1
Rosaceae	Cotoneaster	Cotoneaster sp.	0	1
Rosaceae	Cotoneaster	Cotoneaster spongbergii	0	1
Rosaceae	Crataegus	Crataegus monogyna	0	1
Rosaceae	Crataegus	Crataegus sp.	0	1
Rosaceae	Crataegus	Crataegus x grignonensis	0	1
Asteraceae	Crepis	Crepis biennis	0	1
Asteraceae	Crepis	Crepis capillaris	0	1
Iridaceae	Crocus	Crocus sieberi	1	0
Marantaceae	Ctenanthe	Ctenanthe amabilis	1	1
Asteraceae	Cyanus	Cyanus montanus	1	1
Primulaceae	Cyclamen	Cyclamen persicum	1	0
Plantaginaceae	Cymbalaria	Cymbalaria muralis	1	1
Orchidaceae	Cymbidium	Cymbidium sp.	0	1
Amaryllidaceae	Cyrtanthus	Cyrtanthus elatus	1	0
Leguminosae	Cytisus	Cytisus scoparius	0	1
Leguminosae	Cytisus	Cytisus sp.	0	1
Leguminosae	Cytisus	Cytisus x praecox	1	1
Orchidaceae	Dactylorhiza	Dactylorhiza praetermissa	0	1
Orchidaceae	Dactylorhiza	Dactylorhiza sp.	0	1
Thymelaeaceae	Daphne	Daphne tangutica	1	0
Myrtaceae	Darwinia	Darwinia citriodora	1	0
Myrtaceae	Darwinia	Darwinia neildiana	1	1
Rosaceae	Dasiphora	Dasiphora fruticosa	1	1
Ranunculaceae	Delphinium	Delphinium sp.	0	1
Orchidaceae	Dendrobium	Dendrobium sp.	0	1
Hydrangeaceae	Deutzia	Deutzia setchuenesis	0	1
Caryophyllaceae	Dianthus	Dianthus armeria	1	0
Papaveraceae	Dicentra	Dicentra sp.	1	1
Iridaceae	Dierama	Dierama medium	0	1
Iridaceae	Dierama	Dierama pulcherrimum	0	1
Plantaginaceae	Digitalis	Digitalis obscura	0	1
Plantaginaceae	Digitalis	Digitalis purpurea	0	1
Plantaginaceae	Digitalis	Digitalis thapsi	1	1
Asteraceae	Dimorphotheca	Dimorphotheca sp.	1	0
Rutaceae	Diosma	Diosma hirsuta	1	0
Caprifoliaceae	Dipelta	Dipelta floribunda	0	1
Caprifoliaceae	Dipelta	Dipelta yunnanensis	0	1
Iridaceae	Diplarrena	Diplarrena latifolia	0	1
Primulaceae	Dodecatheon	Dodecatheon meadia	0	1
Primulaceae	Dodecatheon	Dodecatheon pulchellum	0	1
Asteraceae	Doronicum	Doronicum orientale	1	0
Asteraceae	Doronicum	Doronicum x excelsum	1	0
Asteraceae	Dorycinum	Dorycinum hirsutum	0	1
Proteaceae	Dryandra	Dryandra sp.	1	1
Rosaceae	Drymocallis	Drymocallis rupestris	0	1
Crassulaceae	Dudleya	Dudleya anthonyi	0	1
Crassulaceae	Dudleya	Dudleya virens	0	1
Bignoniaceae	Eccremocarpus	Eccremocarpus scaber	0	1
Crassulaceae	Echeveria	Echeveria difractens	1	1
Boraginaceae	Echium	Echium bethencourtii	1	0
Boraginaceae	Echium	Echium candicans	1	0
Boraginaceae	Echium	Echium hierrense	1	0
Boraginaceae	Echium	Echium onosmifolium	1	0
Boraginaceae	Echium	Echium pininana	1	1
Boraginaceae	Echium	Echium sp.	0	1
Boraginaceae	Echium	Echium thyrsiflorum	1	1
Boraginaceae	Echium	Echium virescens	1	0
Boraginaceae	Echium	Echium webbii	1	1
Boraginaceae	Echium	Echium wildpretii	0	1
Proteaceae	Embothrium	Embothrium coccineum	0	1
Asteraceae	Encelia	Encelia californica	0	1
Ericaceae	Enkianthus	Enkianthus campanulatus	0	1
Ericaceae	Enkianthus	Enkianthus cernuus	1	0
Ericaceae	Epacris	Epacris paludosa	1	1
Ephedraceae	Ephedra	Ephedra chilensis	0	1
Orchidaceae	Epidendrum	Epidendrum cinnabarinum	1	0
Berberidaceae	Epimedium	Epimedium sp.	1	0
Berberidaceae	Epimedium	Epimedium wushanense	1	0
Berberidaceae	Epimedium	Epimedium x perralchicum	1	0
Berberidaceae	Epimedium	Epimedium x rubrum	1	0
Berberidaceae	Epimedium	Epimedium x youngianum	1	0
Berberidaceae	Epimedium	Epimedium x warleyens	1	0
Ranunculaceae	Eranthis	Eranthis hyemalis	1	0
Myrtaceae	Eremaea	Eremaea sp.	1	1
Ericaceae	Erica	Erica baccans	1	0
Ericaceae	Erica	Erica caffra	1	0
Ericaceae	Erica	Erica discolor	1	1
Ericaceae	Erica	Erica sessiliflora	1	0
Ericaceae	Erica	Erica subdivaricata	1	0
Ericaceae	Erica	Erica versicolor	1	1
Ericaceae	Erica	Erica x darleyensis	1	0
Asteraceae	Erigeron	Erigeron glaucus	0	1
Asteraceae	Erigeron	Erigeron karvinskianus	1	1
Brassicaceae	Erysimum	Erysimum sp.	1	1
Liliaceae	Erythronium	Erythronium tuolumnense	1	0
Escalloniaceae	Escallonia	Escallonia rubra	1	1
Papaveraceae	Eschscholzia	Eschscholzia californica	1	1
Amaryllidaceae	Eucharis	Eucharis amazonica	1	0
Asteraceae	Eupatorium	Eupatorium cannabinum	1	0
Euphorbiaceae	Euphorbia	Euphorbia amygdaloides	1	0
Euphorbiaceae	Euphorbia	Euphorbia characias	1	1
Euphorbiaceae	Euphorbia	Euphorbia cyparissias	1	1
Euphorbiaceae	Euphorbia	Euphorbia epithymoides	1	1
Euphorbiaceae	Euphorbia	Euphorbia griffithii	0	1
Euphorbiaceae	Euphorbia	Euphorbia mellifera	1	0
Euphorbiaceae	Euphorbia	Euphorbia myrsinites	1	0
Euphorbiaceae	Euphorbia	Euphorbia sp.	1	1
Asteraceae	Euryops	Euryops pectinatus	1	1
Rosaceae	Exochorda	Exochorda x macrantha	1	1
Solanaceae	Fabiana	Fabiana imbricata	1	0
Fagaceae	Fagus	Fagus sylvatica	1	0
Asteraceae	Felicia	Felicia amelloides	1	0
Asteraceae	Felicia	Felicia sp.	1	1
Apiaceae	Ferula	Ferula communis	0	1
Ranunculaceae	Ficaria	Ficaria verna	1	1
Oleaceae	Forsythia	Forsythia x intermedia	1	0
Hamamelidaceae	Fothergilla	Fothergilla gardenii	1	0
Hamamelidaceae	Fothergilla	Fothergilla major	1	0
Hamamelidaceae	Fothergilla	Fothergilla sp.	1	0
Rosaceae	Fragaria	Fragaria chiloensis	1	1
Rosaceae	Fragaria	Fragaria sp.	1	1
Rosaceae	Fragaria	Fragaria vesca	1	1
Rosaceae	Fragaria	Fragaria x ananassa	1	1
Oleaceae	Fraxinus	Fraxinus ornus	0	1
Liliaceae	Fritillaria	Fritillaria meleagris	1	1
Onagraceae	Fuchsia	Fuchsia sp.	1	0
Asteraceae	Gaillardia	Gaillardia sp.	0	1
Rubiaceae	Galium	Galium aparine	0	1
Rubiaceae	Galium	Galium odoratum	1	1
Rubiaceae	Galium	Galium sp.	0	1
Leguminosae	Gastrolobium	Gastrolobium celsianum	1	1
Asteraceae	Gazania	Gazania krebsiana	1	0
Asteraceae	Gazania	Gazania sp.	1	1
Leguminosae	Genista	Genista canariensis	0	1
Leguminosae	Genista	Genista stenopetala	1	1
Geraniaceae	Geranium	Geranium canariense	1	1
Geraniaceae	Geranium	Geranium lucidum	1	1
Geraniaceae	Geranium	Geranium macrorrhizum	0	1
Geraniaceae	Geranium	Geranium maderense	1	1
Geraniaceae	Geranium	Geranium phaeum	1	1
Geraniaceae	Geranium	Geranium pratense	1	1
Geraniaceae	Geranium	Geranium renardii	0	1
Geraniaceae	Geranium	Geranium reuteri	0	1
Geraniaceae	Geranium	Geranium robertianum	1	1
Geraniaceae	Geranium	Geranium sanguineum	0	1
Geraniaceae	Geranium	Geranium sp.	1	1
Geraniaceae	Geranium	Geranium subcaulescens	0	1
Geraniaceae	Geranium	Geranium sylvaticum	0	1
Geraniaceae	Geranium	Geranium versicolor	0	1
Geraniaceae	Geranium	Geranium x cantabrigiense	0	1
Geraniaceae	Geranium	Geranium x oxonianum	1	1
Asteraceae	Gerbera	Gerbera jamesonii	1	1
Rosaceae	Geum	Geum rivale	1	1
Rosaceae	Geum	Geum sp.	0	1
Rosaceae	Geum	Geum urbanum	0	1
Rosaceae	Geum	Geum x intermedium	0	1
Iridaceae	Gladiolus	Gladiolus cardinalis	1	0
Iridaceae	Gladiolus	Gladiolus floribundus	1	0
Iridaceae	Gladiolus	Gladiolus fourcadei	1	0
Iridaceae	Gladiolus	Gladiolus liliaceus	1	0
Iridaceae	Gladiolus	Gladiolus carneus	1	0
Iridaceae	Gladiolus	Gladiolus dalenii	0	1
Iridaceae	Gladiolus	Gladiolus sp.	1	1
Lamiaceae	Glechoma	Glechoma hederacea	1	1
Zingiberaceae	Globba	Globba whitaldii	1	0
Colchicaceae	Gloriosa	Gloriosa superba	0	1
Proteaceae	Grevillea	Grevillea lanigera	1	0
Proteaceae	Grevillea	Grevillea maccutcheonii	1	1
Proteaceae	Grevillea	Grevillea nudiflora	1	1
Proteaceae	Grevillea	Grevillea pinaster	1	1
Proteaceae	Grevillea	Grevillea rosmarinifolia	0	1
Proteaceae	Grevillea	Grevillea sp.	1	1
Asteraceae	Grindelia	Grindelia hirsutula	0	1
Proteaceae	Hakea	Hakea platysperma	1	0
Proteaceae	Hakea	Hakea sp.	0	1
Cistaceae	Halimium	Halimium atriplicifolium	1	0
Leguminosae	Hardenbergia	Hardenbergia violacea	1	1
Plantaginaceae	Hebe	Hebe pinguafolia	0	1
Plantaginaceae	Hebe	Hebe sp.	0	1
Scrophulariaceae	Hebenstretia	Hebenstretia dura	1	1
Cistaceae	Helianthemum	Helianthemum sp.	1	1
Ranunculaceae	Helleborus	Helleborus foetidus	1	0
Ranunculaceae	Helleborus	Helleborus orientalis	1	0
Ranunculaceae	Helleborus	Helleborus sp.	1	1
Ranunculaceae	Helleborus	Helleborus x sternii	1	0
Xanthorrhoeaceae	Hemerocallis	Hemerocallis lilioasphodelus	0	1
Xanthorrhoeaceae	Hemerocallis	Hemerocallis sp.	0	1
Brassicaceae	Hesperis	Hesperis matronalis	0	1
Brassicaceae	Hesperis	Hesperis sp.	0	1
Dilleniaceae	Hibbertia	Hibbertia aspera	1	0
Dilleniaceae	Hibbertia	Hibbertia grossularifolia	1	1
Asteraceae	Hieracium	Hieracium holosericeum	0	1
Asteraceae	Hieracium	Hieracium linguans	0	1
Asteraceae	Hieracium	Hieracium neocoracinum	1	0
Asteraceae	Hieracium	Hieracium repandulare	1	1
Asteraceae	Hieracium	Hieracium snowdoniense	0	1
Asteraceae	Hieracium	Hieracium umbellatum	0	1
Asparagaceae	Hosta	Hosta lancifolia	1	0
Asparagaceae	Hyacinthoides	Hyacinthoides hispanica	1	0
Asparagaceae	Hyacinthoides	Hyacinthoides non-scripta	1	1
Asparagaceae	Hyacinthoides	Hyacinthoides sp.	1	1
Asparagaceae	Hyacinthoides	Hyacinthoides x massartiana	1	0
Asparagaceae	Hyacinthus	Hyacinthus orientalis	1	0
Hydrangeaceae	Hydrangea	Hydrangea arborescens	0	1
Hydrangeaceae	Hydrangea	Hydrangea petiolaris	0	1
Hydrangeaceae	Hydrangea	Hydrangea sp.	0	1
Hypericaceae	Hypericum	Hypericum grandifolium	0	1
Asteraceae	Hypochaeris	Hypochaeris glabra	0	1
Asteraceae	Hypochaeris	Hypochaeris maculata	0	1
Asteraceae	Hypochaeris	Hypochaeris radicata	0	1
Hypoxidaceae	Hypoxis	Hypoxis colchicifolia	0	1
Brassicaceae	Iberis	Iberis sempervirens	1	1
Aquifoliaceae	Ilex	Ilex aquifolium	0	1
Aquifoliaceae	Ilex	Ilex x meserveae	1	0
Balsaminaceae	Impatiens	Impatiens niamniamensis	1	1
Bignoniaceae	Incarvillea	Incarvillea delavayi	0	1
Amaryllidaceae	Ipheion	Ipheion uniflorum	1	0
Iridaceae	Iris	Iris chrysographes	0	1
Iridaceae	Iris	Iris douglasiana	1	1
Iridaceae	Iris	Iris germanica	0	1
Iridaceae	Iris	Iris pseudacorus	0	1
Iridaceae	Iris	Iris sibirica	1	1
Iridaceae	Iris	Iris sp.	1	1
Plantaginaceae	Isoplexis	Isoplexis isabelliana	0	1
Proteaceae	Isopogon	Isopogon formosus	1	0
Calceolariaceae	Jovellana	Jovellana punctata	1	1
Calceolariaceae	Jovellana	Jovellana violacea	1	1
Crassulaceae	Kalanchoe	Kalanchoe sp.	1	0
Rosaceae	Kerria	Kerria japonica	1	1
Rosaceae	Kerria	Kerria sp.	0	1
Caprifoliaceae	Knautia	Knautia arvensis	0	1
Xanthorrhoeaceae	Kniphofia	Kniphofia bruceae	0	1
Xanthorrhoeaceae	Kniphofia	Kniphofia sp.	1	1
Xanthorrhoeaceae	Kniphofia	Kniphofia uvaria	1	1
Sapindaceae	Koelreuteria	Koelreuteria paniculata	1	0
Caprifoliaceae	Kolkwitzia	Kolkwitzia amabilis	0	1
Myrtaceae	Kunzea	Kunzea ambigua	1	1
Myrtaceae	Kunzea	Kunzea recurva	0	1
Leguminosae	Laburnum	Laburnum anagyroides	0	1
Asparagaceae	Lachenalia	Lachenalia aloides	0	1
Asparagaceae	Lachenalia	Lachenalia sp.	1	0
Lamiaceae	Lamium	Lamium galeobdolon	0	1
Lamiaceae	Lamium	Lamium sp.	0	1
Aizoaceae	Lampranthus	Lampranthus sp.	1	0
Aizoaceae	Lampranthus	Lampranthus splendens	1	0
Papaveraceae	Lamprocapnos	Lamprocapnos spectabilis	1	0
Malvaceae	Lasiopetalum	Lasiopetalum floribundum	1	1
Fabaceae	Lathyrus	Lathyrus aureus	0	1
Fabaceae	Lathyrus	Lathyrus odoratus	0	1
Fabaceae	Lathyrus	Lathyrus vernus	1	0
Lauraceae	Laurus	Laurus nobilis	1	0
Lamiaceae	Lavandula	Lavandula angustifolia	0	1
Lamiaceae	Lavandula	Lavandula buchii	1	0
Lamiaceae	Lavandula	Lavandula canariensis	1	1
Lamiaceae	Lavandula	Lavandula dentata	1	1
Lamiaceae	Lavandula	Lavandula minutolii	1	0
Lamiaceae	Lavandula	Lavandula pedunculata	1	1
Lamiaceae	Lavandula	Lavandula pinnata	1	1
Lamiaceae	Lavandula	Lavandula sp.	0	1
Lamiaceae	Lavandula	Lavandula stoechas	1	1
Lamiaceae	Lavandula	Lavandula viridis	1	1
Lamiaceae	Lavandula	Lavandula x christiana	1	1
Lamiaceae	Lavandula	Lavandula x ginginsii	1	1
Goodeniaceae	Leopoldia	Leopoldia comosa	1	1
Lamiaceae	Lepechinia	Lepechinia chamaedryoides	1	1
Lamiaceae	Leptospermum	Leptospermum sp.	0	1
Myrtaceae	Leschenaultia	Leschenaultia biloba	1	1
Proteaceae	Leucadendron	Leucadendron gandogeri	1	0
Proteaceae	Leucadendron	Leucadendron laureolum	0	1
Proteaceae	Leucadendron	Leucadendron sp.	1	0
Proteaceae	Leucadendron	Leucadendron uliginosum	0	1
Asteraceae	Leucanthemum	Leucanthemum vulgare	0	1
Amaryllidaceae	Leucocoryne	Leucocoryne ixioides	1	1
Amaryllidaceae	Leucojum	Leucojum aestivum	1	0
Ericaceae	Leucothoe	Leucothoe fontanesiana	1	0
Montiaceae	Lewisia	Lewisia cotyledon	1	1
Montiaceae	Lewisia	Lewisia sp.	0	1
Iridaceae	Libertia	Libertia chilensis	1	0
Iridaceae	Libertia	Libertia sessiliflora	1	0
Iridaceae	Libertia	Libertia sp.	0	1
Liliaceae	Lilium	Lilium sp.	0	1
Limnanthaceae	Limnanthes	Limnanthes douglasii	0	1
Limnanthaceae	Limnanthes	Limnanthes sp.	0	1
Plumbaginaceae	Limonium	Limonium bourgeaui	1	1
Plantaginaceae	Linaria	Linaria repens	1	0
Boraginaceae	Lithodora	Lithodora sp.	1	0
Campanulaceae	Lobelia	Lobelia pinifolia	1	0
Campanulaceae	Lobelia	Lobelia polyphylla	0	1
Campanulaceae	Lobelia	Lobelia tupa	0	1
Caprifoliaceae	Lomelosia	Lomelosia caucasica	1	1
Caprifoliaceae	Lonicera	Lonicera tatarica	0	1
Leguminosae	Lotus	Lotus corniculatus	1	1
Leguminosae	Lotus	Lotus sp.	0	1
Myrtaceae	Luma	Luma chequen	0	1
Fabaceae	Lupinus	Lupinus arboreus	1	1
Fabaceae	Lupinus	Lupinus sp.	0	1
Fabaceae	Lupinus	Lupinus variicolor	0	1
Caryophyllaceae	Lychnis	Lychnis sp.	0	1
Solanaceae	Lycopersicon	Lycopersicon esculentum	1	0
Primulaceae	Lysimachia	Lysimachia nemorum	0	1
Magnoliaceae	Magnolia	Magnolia sp.	1	1
Magnoliaceae	Magnolia	Magnolia stellata	1	1
Magnoliaceae	Magnolia	Magnolia tripetala	0	1
Magnoliaceae	Magnolia	Magnolia x brooklynensis	1	1
Magnoliaceae	Magnolia	Magnolia x soulangeana	0	1
Berberidaceae	Mahonia	Mahonia x wagneri	1	0
Asparagaceae	Maianthemum	Maianthemum racemosum	0	1
Rosaceae	Malus	Malus baccata	1	0
Rosaceae	Malus	Malus domestica	1	1
Rosaceae	Malus	Malus hupehensis	1	0
Rosaceae	Malus	Malus sp.	1	1
Marantaceae	Maranta	Maranta leuconeura	0	1
Papaveraceae	Meconopsis	Meconopsis sp.	0	1
Leguminosae	Medicago	Medicago lupulina	0	1
Leguminosae	Medicago	Medicago sp.	1	1
Myrtaceae	Melaleuca	Melaleuca armillaris	0	1
Myrtaceae	Melaleuca	Melaleuca diosmifolia	1	0
Myrtaceae	Melaleuca	Melaleuca elliptica	1	1
Myrtaceae	Melaleuca	Melaleuca fulgens	1	1
Myrtaceae	Melaleuca	Melaleuca gibbosa	1	0
Myrtaceae	Melaleuca	Melaleuca parviceps	1	1
Myrtaceae	Melaleuca	Melaleuca pulchella	0	1
Myrtaceae	Melaleuca	Melaleuca radula	1	1
Myrtaceae	Melaleuca	Melaleuca rhaphiophylla	1	0
Myrtaceae	Melaleuca	Melaleuca scabra	1	1
Myrtaceae	Melaleuca	Melaleuca sp.	0	1
Myrtaceae	Melaleuca	Melaleuca thymifolia	0	1
Myrtaceae	Melaleuca	Melaleuca violacea	1	0
Myrtaceae	Melaleuca	Melaleuca wilsonii	1	1
Menyanthaceae	Menyanthes	Menyanthes trifoliata	1	0
Aizoaceae	Mesembryanthemum	Mesembryanthemum sp.	0	1
Asteraceae	Metalasia	Metalasia densa	1	0
Orchidaceae	Miltonia	Miltonia russelliana	0	1
Phrymaceae	Mimulus	Mimulus aurantiacus	0	1
Phrymaceae	Mimulus	Mimulus puniceus	1	1
Nyctaginaceae	Mirabilis	Mirabilis prostrata	0	1
Leguminosae	Mirbelia	Mirbelia dilatata	0	1
Iridaceae	Moraea	Moraea elliotii	1	0
Iridaceae	Moraea	Moraea sp.	1	0
Iridaceae	Moraea	Moraea spathulata	1	0
Iridaceae	Moraea	Moraea tortilis	1	0
Iridaceae	Moraea	Moraea vegeta	0	1
Musaceae	Musa	Musa campestris	1	1
Asparagaceae	Muscari	Muscari armeniacum	1	0
Asparagaceae	Muscari	Muscari aucheri	1	0
Asparagaceae	Muscari	Muscari macrocarpum	1	0
Asparagaceae	Muscari	Muscari sp.	1	1
Boraginaceae	Myosotis	Myosotis arvensis	0	1
Boraginaceae	Myosotis	Myosotis discolor	0	1
Boraginaceae	Myosotis	Myosotis scorpioides	0	1
Boraginaceae	Myosotis	Myosotis secunda	1	1
Boraginaceae	Myosotis	Myosotis sp.	1	1
Boraginaceae	Myosotis	Myosotis sylvatica	0	1
Apiaceae	Myrrhis	Myrrhis odorata	1	1
Amaryllidaceae	Narcissus	Narcissus sp.	1	1
Iridaceae	Neomarica	Neomarica gracilis	1	0
Bromeliaceae	Neoregelia	Neoregelia carolinae	0	1
Lamiaceae	Nepeta	Nepeta racemosa	1	1
Lamiaceae	Nepeta	Nepeta sp.	0	1
Lamiaceae	Nepeta	Nepeta subsessilis	0	1
Lamiaceae	Nepeta	Nepeta x faasenii	1	0
Ranunculaceae	Nigella	Nigella damascena	1	1
Solanaceae	Nolana	Nolana paradoxa	1	0
Solanaceae	Nolana	Nolana reichei	0	1
Boraginaceae	Omphalodes	Omphalodes cappadocica	1	1
Boraginaceae	Omphalodes	Omphalodes sp.	1	0
Orchidaceae	Orchis	Orchis mascula	0	1
Apiaceae	Orlaya	Orlaya grandiflora	1	1
Asparagaceae	Ornithogalum	Ornithogalum sp.	1	0
Asparagaceae	Ornithogalum	Ornithogalum arabicum	0	1
Asparagaceae	Ornithogalum	Ornithogalum thyrsoides	0	1
Leguminosae	Ornithopus	Ornithopus perpusillus	0	1
Iridaceae	Orthrosanthus	Orthrosanthus multiflorus	1	1
Aizoaceae	Oscularia	Oscularia sp.	1	1
Osmundaceae	Osmunda	Osmunda regalis	0	1
Asteraceae	Osteospermum	Osteospermum ecklonis	1	1
Asteraceae	Osteospermum	Osteospermum sp.	0	1
Leguminosae	Otholobium	Otholobium spissum	1	0
Leguminosae	Otholobium	Otholobium swartbergense	1	0
Oxalidaceae	Oxalis	Oxalis sp.	1	0
Oxalidaceae	Oxalis	Oxalis squamata	1	1
Oxalidaceae	Oxalis	Oxalis valdiviensis	1	1
Asteraceae	Ozothamnus	Ozothamnus rosmarinifolius	0	1
Crassulaceae	Pachyphytum	Pachyphytum compactum	1	0
Crassulaceae	Pachyphytum	Pachyphytum oviferum	1	0
Paeoniaceae	Paeonia	Paeonia delavayi	1	1
Paeoniaceae	Paeonia	Paeonia obovata	1	0
Paeoniaceae	Paeonia	Paeonia sp.	0	1
Paeoniaceae	Paeonia	Paeonia suffruticosa	0	1
Paeoniaceae	Paeonia	Paeonia tenuifolia	1	1
Asteraceae	Pallenis	Pallenis maritima	1	1
Papaveraceae	Papaver	Papaver californicum	1	1
Papaveraceae	Papaver	Papaver cambricum	1	1
Papaveraceae	Papaver	Papaver nudicaule	1	0
Papaveraceae	Papaver	Papaver orientale	0	1
Papaveraceae	Papaver	Papaver rhoeas	1	1
Papaveraceae	Papaver	Papaver sp.	0	1
Brassicaceae	Parolinia	Parolinia ornata	1	0
Xanthorrhoeaceae	Pasithea	Pasithea caerulea	0	1
Geraniaceae	Pelargonium	Pelargonium acraeum	1	1
Geraniaceae	Pelargonium	Pelargonium australe	1	1
Geraniaceae	Pelargonium	Pelargonium capitatum	1	1
Geraniaceae	Pelargonium	Pelargonium cordifolium	1	1
Geraniaceae	Pelargonium	Pelargonium cucullatum	1	1
Geraniaceae	Pelargonium	Pelargonium echinatum	1	1
Geraniaceae	Pelargonium	Pelargonium exstipulatum	1	1
Geraniaceae	Pelargonium	Pelargonium fulgidum	1	0
Geraniaceae	Pelargonium	Pelargonium inquinans	1	1
Geraniaceae	Pelargonium	Pelargonium ionidiflorum	1	1
Geraniaceae	Pelargonium	Pelargonium myrrhifolium	1	1
Geraniaceae	Pelargonium	Pelargonium paniculatum	1	0
Geraniaceae	Pelargonium	Pelargonium papilionaceum	1	1
Geraniaceae	Pelargonium	Pelargonium peltatum	1	1
Geraniaceae	Pelargonium	Pelargonium pseudoglutinosum	1	1
Geraniaceae	Pelargonium	Pelargonium scabrum	1	0
Geraniaceae	Pelargonium	Pelargonium sidoides	1	0
Geraniaceae	Pelargonium	Pelargonium sp.	1	1
Geraniaceae	Pelargonium	Pelargonium tomentosum	1	0
Geraniaceae	Pelargonium	Pelargonium tricolor	1	1
Geraniaceae	Pelargonium	Pelargonium vitifolium	1	1
Geraniaceae	Pelargonium	Pelargonium x hortorum	0	1
Plantaginaceae	Penstemon	Penstemon sp.	0	1
Asteraceae	Pericallis	Pericallis echinata	1	1
Asteraceae	Pericallis	Pericallis lanata	1	1
Asteraceae	Perityle	Perityle incana	0	1
Polygonaceae	Persicaria	Persicaria bistorta	0	1
Polygonaceae	Persicaria	Persicaria sp.	0	1
Proteaceae	Petrophile	Petrophile sp.	0	1
Oleaceae	Phillyrea	Phillyrea angustifolia	1	0
Lamiaceae	Phlomis	Phlomis lanata	1	1
Lamiaceae	Phlomis	Phlomis russeliana	0	1
Polemoniaceae	Phlox	Phlox sp.	1	0
Polemoniaceae	Phlox	Phlox subulata	1	0
Arecaceae	Phoenix	Phoenix canariensis	0	1
Rhamnaceae	Phylica	Phylica pubescens	1	1
Rosaceae	Physocarpus	Physocarpus sp.	0	1
Ericaceae	Pieris	Pieris japonica	0	1
Ericaceae	Pieris	Pieris sp.	1	0
Asteraceae	Pilosella	Pilosella aurantiaca	0	1
Thymelaeaceae	Pimelea	Pimelea ferruginea	1	1
Apiaceae	Pimpinella	Pimpinella anagodendron	1	1
Leguminosae	Pisum	Pisum sativum	0	1
Plantaginaceae	Plantago	Plantago lanceolata	1	1
Plantaginaceae	Plantago	Plantago sp.	0	1
Orchidaceae	Platyphyllus	Platyphyllus sp.	1	0
Polemoniaceae	Pleione	Pleione sp.	1	0
Polemoniaceae	Polemonium	Polemonium caeruleum	1	1
Polemoniaceae	Polemonium	Polemonium reptans	1	0
Polemoniaceae	Polemonium	Polemonium sp.	1	1
Polemoniaceae	Polemonium	Polemonium yezoense	0	1
Polygalaceae	Polygala	Polygala fruticosa	1	1
Polygalaceae	Polygala	Polygala sp.	1	1
Asparagaceae	Polygonatum	Polygonatum multiflorum	0	1
Polygonaceae	Polygonum	Polygonum affine	0	1
Rosaceae	Potentilla	Potentilla anserina	0	1
Rosaceae	Potentilla	Potentilla aurea	0	1
Rosaceae	Potentilla	Potentilla crantzii	1	0
Rosaceae	Potentilla	Potentilla erecta	0	1
Rosaceae	Potentilla	Potentilla sp.	1	1
Rosaceae	Potentilla	Potentilla sterilis	1	1
Primulaceae	Primula	Primula auricula	1	0
Primulaceae	Primula	Primula bulleyana	0	1
Primulaceae	Primula	Primula denticulata	1	0
Primulaceae	Primula	Primula japonica	0	1
Primulaceae	Primula	Primula sieboldii	0	1
Primulaceae	Primula	Primula sp.	1	1
Primulaceae	Primula	Primula veris	1	0
Primulaceae	Primula	Primula vulgaris	1	1
Lamiaceae	Prostanthera	Prostanthera calycina	1	0
Lamiaceae	Prostanthera	Prostanthera cuneata	0	1
Lamiaceae	Prostanthera	Prostanthera sp.	1	1
Proteaceae	Protea	Protea cynaroides	1	1
Proteaceae	Protea	Protea grandiceps	1	1
Lamiaceae	Prunella	Prunella vulgaris	0	1
Rosaceae	Prunus	Prunus avium	1	0
Rosaceae	Prunus	Prunus cerasifera	1	0
Rosaceae	Prunus	Prunus laurocerasus	1	0
Rosaceae	Prunus	Prunus sp.	1	1
Rosaceae	Prunus	Prunus spinosa	1	0
Asteraceae	Psephellus	Psephellus dealbatus	0	1
Leguminosae	Psoralea	Psoralea pinnata	1	1
Brassicaceae	Ptilotrichum	Ptilotrichum spinosum	0	1
Boraginaceae	Pulmonaria	Pulmonaria officinalis	1	1
Boraginaceae	Pulmonaria	Pulmonaria rubra	1	1
Boraginaceae	Pulmonaria	Pulmonaria sp.	1	1
Bromeliaceae	Puya	Puya berteroniana	0	1
Bromeliaceae	Puya	Puya chilensis	0	1
Rosaceae	Pyrus	Pyrus communis	1	0
Rosaceae	Pyrus	Pyrus sp.	1	0
Fagaceae	Quercus	Quercus sp.	1	0
Ranunculaceae	Ranunculus	Ranunculus aconitifolius	0	1
Ranunculaceae	Ranunculus	Ranunculus acris	1	1
Ranunculaceae	Ranunculus	Ranunculus bulbosus	0	1
Ranunculaceae	Ranunculus	Ranunculus cordifolius	1	0
Ranunculaceae	Ranunculus	Ranunculus repens	0	1
Ranunculaceae	Ranunculus	Ranunculus sp.	0	1
Asteraceae	Reichardia	Reichardia ligulata	1	1
Polygonaceae	Rheum	Rheum kialense	0	1
Polygonaceae	Rheum	Rheum palmatum	0	1
Polygonaceae	Rheum	Rheum rhabarbarum	0	1
Orobanchaceae	Rhinanthus	Rhinanthus minor	0	1
Orobanchaceae	Rhinanthus	Rhinanthus sp.	0	1
Asteraceae	Rhodanthemum	Rhodanthemum sp.	0	1
Ericaceae	Rhododendron	Rhododendron amoenum	1	1
Ericaceae	Rhododendron	Rhododendron cinnabarinum	0	1
Ericaceae	Rhododendron	Rhododendron davidsonianum	1	1
Ericaceae	Rhododendron	Rhododendron glanduliferum	0	1
Ericaceae	Rhododendron	Rhododendron kiusianum	0	1
Ericaceae	Rhododendron	Rhododendron makinoi	1	0
Ericaceae	Rhododendron	Rhododendron oreodoxa	1	1
Ericaceae	Rhododendron	Rhododendron racemosum	1	0
Ericaceae	Rhododendron	Rhododendron schlippenbachii	1	0
Ericaceae	Rhododendron	Rhododendron sikangense	0	1
Ericaceae	Rhododendron	Rhododendron sp.	1	1
Ericaceae	Rhododendron	Rhododendron vaseyi	1	1
Ericaceae	Rhododendron	Rhododendron yakushimanum	0	1
Ericaceae	Rhododendron	Rhododendron yunnanense	0	1
Hypoxidaceae	Rhodohypoxis	Rhodohypoxis sp.	0	1
Rosaceae	Rhodotypos	Rhodotypos scandens	1	1
Grossulariaceae	Ribes	Ribes nigrum	1	0
Grossulariaceae	Ribes	Ribes sanguineum	1	0
Grossulariaceae	Ribes	Ribes sp.	1	0
Rosaceae	Rosa	Rosa sp.	0	1
Zingiberaceae	Roscoea	Roscoea sp.	0	1
Lamiaceae	Rosmarinus	Rosmarinus officinalis	1	1
Lamiaceae	Rosmarinus	Rosmarinus sp.	1	1
Rosaceae	Rubus	Rubus sp.	0	1
Polygonaceae	Rumex	Rumex acetosa	1	1
Polygonaceae	Rumex	Rumex lunaria	0	1
Polygonaceae	Rumex	Rumex sp.	1	0
Aizoaceae	Ruschia	Ruschia multiflora	0	1
Rutaceae	Ruta	Ruta graveolens	0	1
Rutaceae	Ruta	Ruta sp.	1	1
Caryophyllaceae	Sagina	Sagina nodosa	1	0
Salicaceae	Salix	Salix sp.	1	0
Lamiaceae	Salvia	Salvia canariensis	1	0
Lamiaceae	Salvia	Salvia coerulea	0	1
Lamiaceae	Salvia	Salvia leucophylla	1	1
Lamiaceae	Salvia	Salvia mellifera	1	1
Lamiaceae	Salvia	Salvia microphylla	0	1
Lamiaceae	Salvia	Salvia nemorosa	0	1
Lamiaceae	Salvia	Salvia officinalis	0	1
Lamiaceae	Salvia	Salvia sonomensis	1	0
Lamiaceae	Salvia	Salvia sp.	0	1
Lamiaceae	Salvia	Salvia x sylvestris	1	1
Adoxaceae	Sambucus	Sambucus nigra	0	1
Adoxaceae	Sambucus	Sambucus sp.	0	1
Rosaceae	Sanguisorba	Sanguisorba officinalis	1	1
Asteraceae	Santolina	Santolina chamaecyparissus	0	1
Caryophyllaceae	Saponaria	Saponaria officinalis	0	1
Sarraceniaceae	Sarracenia	Sarracenia sp.	1	0
Aristolochiaceae	Saruma	Saruma henryi	0	1
Saxifragaceae	Saxifraga	Saxifraga hypnoides	0	1
Saxifragaceae	Saxifraga	Saxifraga nivalis	0	1
Saxifragaceae	Saxifraga	Saxifraga oppositifolia	1	0
Saxifragaceae	Saxifraga	Saxifraga rosacea	1	1
Saxifragaceae	Saxifraga	Saxifraga sp.	1	1
Saxifragaceae	Saxifraga	Saxifraga spathularis	1	1
Saxifragaceae	Saxifraga	Saxifraga x arendsii	1	0
Saxifragaceae	Saxifraga	Saxifraga x urbium	0	1
Caprifoliaceae	Scabiosa	Scabiosa africana	1	1
Caprifoliaceae	Scabiosa	Scabiosa columbaria	0	1
Caprifoliaceae	Scabiosa	Scabiosa incisa	1	0
Caprifoliaceae	Scabiosa	Scabiosa sp.	1	0
Anacardiaceae	Schinus	Schinus latifolius	1	0
Schisandraceae	Schisandra	Schisandra rubriflora	0	1
Solanaceae	Schizanthus	Schizanthus grahamii	1	1
Asteraceae	Schoenia	Schoenia cassiniana	0	1
Asteraceae	Schoenia	Schoenia filifolia	0	1
Crassulaceae	Sedum	Sedum roseum	0	1
Asteraceae	Senecio	Senecio sp.	0	1
Asteraceae	Senecio	Senecio vulgaris	1	1
Leguminosae	Senna	Senna artemisioides	1	1
Leguminosae	Senna	Senna stipulacea	1	0
Lamiaceae	Sideritis	Sideritis barbellata	1	1
Caryophyllaceae	Silene	Silene dioica	1	1
Caryophyllaceae	Silene	Silene flos-cuculi	0	1
Caryophyllaceae	Silene	Silene glaucifolia	1	1
Caryophyllaceae	Silene	Silene sp.	0	1
Iridaceae	Sisyrinchium	Sisyrinchium bellum	1	1
Iridaceae	Sisyrinchium	Sisyrinchium sp.	0	1
Rutaceae	Skimmia	Skimmia x confusa	1	0
Solanaceae	Solanum	Solanum lycopersicum	0	1
Iridaceae	Solenomelus	Solenomelus pedunculatus	1	1
Asteraceae	Sonchus	Sonchus acaulis	1	0
Asteraceae	Sonchus	Sonchus arvensis	0	1
Asteraceae	Sonchus	Sonchus asper	0	1
Asteraceae	Sonchus	Sonchus sp.	1	0
Rosaceae	Sorbus	Sorbus aucuparia	0	1
Rosaceae	Sorbus	Sorbus glomerulata	0	1
Rosaceae	Sorbus	Sorbus megalocarpa	0	1
Rosaceae	Sorbus	Sorbus sp.	1	1
Malvaceae	Sparrmannia	Sparrmannia sp.	1	0
Araceae	Spathiphyllum	Spathiphyllum wallisii	1	1
Rosaceae	Spiraea	Spiraea betulifolia	0	1
Rosaceae	Spiraea	Spiraea blumei	0	1
Rosaceae	Spiraea	Spiraea canescens	0	1
Rosaceae	Spiraea	Spiraea prunifolia	1	0
Rosaceae	Spiraea	Spiraea sp.	1	1
Rosaceae	Spiraea	Spiraea trifoliata	0	1
Rosaceae	Spiraea	Spiraea x vanhouttei	0	1
Lamiaceae	Stachys	Stachys germanica	0	1
Caryophyllaceae	Stellaria	Stellaria graminea	0	1
Caryophyllaceae	Stellaria	Stellaria holostea	0	1
Rosaceae	Stephanandra	Stephanandra incisa	0	1
Strelitziaceae	Strelitzia	Strelitzia sp.	0	1
Acanthaceae	Strobilanthes	Strobilanthes anisophylla	1	0
Boraginaceae	Symphytum	Symphytum officinale	0	1
Boraginaceae	Symphytum	Symphytum sp.	1	1
Boraginaceae	Symphytum	Symphytum tuberosum	1	0
Boraginaceae	Symphytum	Symphytum sp.	1	0
Asteraceae	Syncarpha	Syncarpha argyropsis	1	1
Oleaceae	Syringa	Syringa persica	0	1
Oleaceae	Syringa	Syringa pubescens	0	1
Oleaceae	Syringa	Syringa vulgaris	1	1
Oleaceae	Syringa	Syringa x josiflexa	0	1
Asteraceae	Taraxacum	Taraxacum sp.	1	1
Myrtaceae	Taxandria	Taxandria linearifolia	1	1
Saxifragaceae	Tellima	Tellima grandiflora	0	1
Saxifragaceae	Tellima	Tellima sp.	0	1
Ranunculaceae	Thalictrum	Thalictrum aquilegiifolium	0	1
Ranunculaceae	Thalictrum	Thalictrum delavayi	0	1
Ranunculaceae	Thalictrum	Thalictrum sp.	0	1
Fabaceae	Thermopsis	Thermopsis montana	1	1
Lamiaceae	Thymus	Thymus sp.	0	1
Lamiaceae	Thymus	Thymus vulgaris	0	1
Saxifragaceae	Tiarella	Tiarella sp.	1	1
Bromeliaceae	Tillandsia	Tillandsia lindenii	1	0
Bromeliaceae	Tillandsia	Tillandsia sp.	0	1
Arecaceae	Trachycarpus	Trachycarpus fortunei	0	1
Commelinaceae	Tradescantia	Tradescantia sp.	0	1
Commelinaceae	Tradescantia	Tradescantia x andersoniana	0	1
Asteraceae	Tragopogon	Tragopogon pratensis	0	1
Leguminosae	Trifolium	Trifolium dubium	0	1
Leguminosae	Trifolium	Trifolium pratense	0	1
Leguminosae	Trifolium	Trifolium repens	0	1
Leguminosae	Trifolium	Trifolium sp.	0	1
Melanthiaceae	Trillium	Trillium erectum	1	0
Iridaceae	Trimezia	Trimezia martinicensis	1	1
Asparagaceae	Triteleia	Triteleia ixioides	0	1
Asparagaceae	Triteleia	Triteleia laxa	0	1
Ranunculaceae	Trollius	Trollius europaeus	1	1
Ranunculaceae	Trollius	Trollius sp.	1	1
Ranunculaceae	Trollius	Trollius x cultorum	1	1
Cistaceae	Tuberaria	Tuberaria guttata	0	1
Liliaceae	Tulipa	Tulipa sp.	1	1
Liliaceae	Tulipa	Tulipa tarda	1	0
Asteraceae	Tussilago	Tussilago farfara	1	1
Leguminosae	Ulex	Ulex europaeus	1	1
Ericaceae	Vaccinium	Vaccinium corymbosum	0	1
Ericaceae	Vaccinium	Vaccinium sp.	0	1
Caprifoliaceae	Valeriana	Valeriana officinalis	0	1
Caprifoliaceae	Valeriana	Valeriana sp.	0	1
Caprifoliaceae	Valerianella	Valerianella carinata	1	0
Scrophulariaceae	Verbascum	Verbascum arcturus	1	0
Scrophulariaceae	Verbascum	Verbascum dumulosum	1	1
Scrophulariaceae	Verbascum	Verbascum phoeniceum	0	1
Scrophulariaceae	Verbascum	Verbascum sp.	0	1
Plantaginaceae	Veronica	Veronica austriaca subsp. teucrium	0	1
Plantaginaceae	Veronica	Veronica chamaedrys	1	1
Plantaginaceae	Veronica	Veronica gentianoides	0	1
Plantaginaceae	Veronica	Veronica montana	1	1
Plantaginaceae	Veronica	Veronica persica	0	1
Plantaginaceae	Veronica	Veronica serpyllifolia	0	1
Plantaginaceae	Veronica	Veronica sp.	0	1
Myrtaceae	Verticordia	Verticordia plumosa	1	1
Caprifoliaceae	Vesalea	Vesalea floribunda	0	1
Adoxaceae	Viburnum	Viburnum carlesii	1	0
Adoxaceae	Viburnum	Viburnum cinnamomifolium	1	0
Adoxaceae	Viburnum	Viburnum davidii	1	0
Adoxaceae	Viburnum	Viburnum farreri	1	0
Adoxaceae	Viburnum	Viburnum opulus	0	1
Adoxaceae	Viburnum	Viburnum plicatum	1	1
Adoxaceae	Viburnum	Viburnum sargentii	0	1
Adoxaceae	Viburnum	Viburnum setigerum	0	1
Adoxaceae	Viburnum	Viburnum sp.	1	1
Adoxaceae	Viburnum	Viburnum tinus	1	0
Adoxaceae	Viburnum	Viburnum utile	0	1
Adoxaceae	Viburnum	Viburnum wrightii	1	0
Adoxaceae	Viburnum	Viburnum x globosum	1	1
Adoxaceae	Viburnum	Viburnum x burkwoodii	1	0
Fabaceae	Vicia	Vicia cracca	0	1
Fabaceae	Vicia	Vicia faba	0	1
Fabaceae	Vicia	Vicia hirsuta	0	1
Fabaceae	Vicia	Vicia sativa	0	1
Fabaceae	Vicia	Vicia sepium	0	1
Apocynaceae	Vinca	Vinca difformis	1	1
Apocynaceae	Vinca	Vinca minor	1	1
Violaceae	Viola	Viola cornuta	1	0
Violaceae	Viola	Viola riviniana	1	1
Violaceae	Viola	Viola sp.	1	1
Haemodoraceae	Wachendorfia	Wachendorfia thyrsiflora	1	1
Iridaceae	Watsonia	Watsonia aletroides	1	0
Iridaceae	Watsonia	Watsonia meriana	0	1
Iridaceae	Watsonia	Watsonia pillansii	0	1
Iridaceae	Watsonia	Watsonia sp.	1	0
Caprifoliaceae	Weigela	Weigela florida	0	1
Caprifoliaceae	Weigela	Weigela sp.	0	1
Lamiaceae	Westringia	Westringia sp.	1	1
Leguminosae	Wisteria	Wisteria alba	0	1
Leguminosae	Wisteria	Wisteria sp.	0	1
Cistaceae	xHalimiocistus	x Halimiocistus sp.	0	1
Cistaceae	xHalimiocistus	x Halimiocistus wintonensis	1	0
Ericaceae	xPhylliopsis	x Phylliopsis sp.	1	1
Apiaceae	Xanthosia	Xanthosia rotundifolia	1	1
Asteraceae	Xerochrysum	Xerochrysum bracteatum	1	1
Araceae	Zantedeschia	Zantedeschia aethiopica	0	1
Araceae	Zantedeschia	Zantedeschia odorata	1	0

## Sheet: Floral Survey Data
Survey Area	Bed	Code	Surveyors	Survey Month	Day	Month	Year	Binomial name	Family	Genus	Species	Var/Cultivar/Form	Accession number	Flowering stage	Flowering stage: P = Peak. E = Early. L = Late
Q	3	Q-3	Sonia Pritchards & John James	May-15	26	5	2015	Abutilon sp.	Malvaceae	Abutilon	sp.	Canary Bird		P
G	1	G-1	Jake Moscrop	May-15	28	5	2015	Acaena pinnatifida	Rosaceae	Acaena	pinnatifida			E
Q	2	Q-2	John James, Chris Clayton	Apr-15	28	4	2015	Acer cappadocicum	Sapindaceae	Acer	cappadocicum			P
Q	1	Q-1	Sonia Pritchards & John James	May-15	26	5	2015	Acer cappadocicum	Sapindaceae	Acer	cappadocicum		20003087	E
Z	2	Z-2	Jake Moscrop	May-15	29	5	2015	Acer caudatum	Sapindaceae	Acer	caudatum	ssp. ukurunduense	19991145	L
R	6	R-6	Tegan Gilmore	Apr-15	1	5	2015	Acer sp.	Sapindaceae	Acer	sp.			L
C	11	C-11	Abigail Lowe	May-15	26	5	2015	Achillea ptarmicifolia	Asteraceae	Achillea	ptarmicifolia		20051002	P
C	10	C-10	Abigail Lowe	May-15	26	5	2015	Aciphylla subflabellata	Apiaceae	Aciphylla	subflabellata		19980546	P
N	7	N-7	Tegan Gilmore	Apr-15	28	4	2015	Acmadenia heterophylla	Rutaceae	Acmadenia	heterophylla		20120772	L
D	18	D-18	Abigail Lowe	May-15	27	5	2015	Aconitum charmichaelii	Ranunculaceae	Aconitum	charmichaelii			E
B	4	B-4	Abigail Lowe	May-15	26	5	2015	Aconitum sp.	Ranunculaceae	Aconitum	sp.			E
Q	12	Q-12	John James, Chris Clayton	Apr-15	28	4	2015	Actaea simplex	Ranunculaceae	Actaea	simplex			P
T	1	T-1	Susan Davies	Apr-15	28	4	2015	Aechmea caudata	Bromeliaceae	Aechmea	caudata		20070662	P
T	1	T-1	Susan Davies	Apr-15	28	4	2015	Aechmea coelestis	Bromeliaceae	Aechmea	coelestis		20070663	E
T	1	T-1	Susan Davies	Apr-15	28	4	2015	Aechmea fasciata	Bromeliaceae	Aechmea	fasciata		20071127	L
G	1	G-1	Jake Moscrop	May-15	28	5	2015	Aeonium hierrense	Crassulaceae	Aeonium	hierrense			E
G	1	G-1	Jake Moscrop	May-15	26	5	2015	Aeonium valverdense	Crassulaceae	Aeonium	valverdense			P
U	14	U-14	Jake Moscrop	May-15	29	5	2015	Agapanthus sp.	Amaryllidaceae	Agapanthus	sp.			P
C	13	C-13	Abigail Lowe	May-15	26	5	2015	Agastache sp.	Lamiaceae	Agastache	sp.			E
G	1	G-1	Jake Moscrop	May-15	28	5	2015	Ageratina glechonophylla	Asteraceae	Ageratina	glechonophylla			E
A	16	A-16	Abigail Lowe	May-15	27	5	2015	Ajuga reptans	Lamiaceae	Ajuga	reptans	Catlin's Giant		L
B	20	B-20	Abigail Lowe	May-15	26	5	2015	Ajuga reptans	Lamiaceae	Ajuga	reptans	Catlin's Giant	20120045	L
C	8	C-8	Jake Moscrop, Abi Lowe	Apr-15	28	4	2015	Ajuga reptans	Lamiaceae	Ajuga	reptans	Caitlins Giant		P
C	8	C-8	Abigail Lowe	May-15	26	5	2015	Ajuga reptans	Lamiaceae	Ajuga	reptans	Catlin's Giant	20050868	L
M	3	M-3	Hazel Miles & Eleanor Lloyd	May-15	26	5	2015	Ajuga reptans	Lamiaceae	Ajuga	reptans			L
M	5	M-5	Hazel Miles & Eleanor Lloyd	May-15	26	5	2015	Ajuga reptans	Lamiaceae	Ajuga	reptans
M	6	M-6	Hazel Miles & Eleanor Lloyd	May-15	26	5	2015	Ajuga reptans	Lamiaceae	Ajuga	reptans			P
N	3	N-3	Tegan Gilmore	Apr-15	28	4	2015	Ajuga reptans	Lamiaceae	Ajuga	reptans	Catlin's Giant	20120045	E
N	3	N-3	Abigail Lowe	May-15	28	5	2015	Ajuga reptans	Lamiaceae	Ajuga	reptans			L
O	1	O-1	Marie Evans, Anne Causley	Apr-15	28	4	2015	Ajuga reptans	Lamiaceae	Ajuga	reptans			P
O	1	O-1	Marie Evans & Anne Causley	May-15	26	5	2015	Ajuga reptans	Lamiaceae	Ajuga	reptans			L
Q	12	Q-12	Chris Clayton & Julie Roberts	May-15	26	5	2015	Ajuga reptans	Lamiaceae	Ajuga	reptans			P
Q	13	Q-13	Chris Clayton & Julie Roberts	May-15	26	5	2015	Ajuga reptans	Lamiaceae	Ajuga	reptans		20011770	P
R	10	R-10	Abigail Lowe	May-15	29	5	2015	Ajuga reptans	Lamiaceae	Ajuga	reptans			L
R	16	R-16	Abigail Lowe	May-15	29	5	2015	Ajuga reptans	Lamiaceae	Ajuga	reptans			P
R	17	R-17	Abigail Lowe	May-15	29	5	2015	Ajuga reptans	Lamiaceae	Ajuga	reptans			P
S	2	S-2	Michael Isaac	May-15	26	5	2015	Ajuga reptans	Lamiaceae	Ajuga	reptans			P
S	3	S-3	Michael Isaac	May-15	26	5	2015	Ajuga reptans	Lamiaceae	Ajuga	reptans			P
S	7	S-7	Michael Isaac	May-15	26	5	2015	Ajuga reptans	Lamiaceae	Ajuga	reptans			P
U	8	U-8	Howard Mead	May-15	26	5	2015	Ajuga reptans	Lamiaceae	Ajuga	reptans
W	3	W-3	Abigail Lowe	May-15	26	5	2015	Ajuga reptans	Lamiaceae	Ajuga	reptans			P
X	1	X-1	Peter Williams	Apr-15	28	4	2015	Ajuga reptans	Lamiaceae	Ajuga	reptans			P
X	1	X-1	Peter Williams	May-15	26	5	2015	Ajuga reptans	Lamiaceae	Ajuga	reptans			E
Q	26	Q-26	Chris Clayton & Julie Roberts	May-15	26	5	2015	Ajuga sp.	Lamiaceae	Ajuga	sp.			P
Q	27	Q-27	Sonia Pritchards & John James	May-15	26	5	2015	Ajuga sp.	Lamiaceae	Ajuga	sp.			P
Q	30	Q-30	Chris Clayton & Julie Roberts	May-15	26	5	2015	Ajuga sp.	Lamiaceae	Ajuga	sp.			P
Q	37	Q-37	Sonia Pritchards & John James	May-15	26	5	2015	Ajuga sp.	Lamiaceae	Ajuga	sp.			L
R	15	R-15	Tegan Gilmore	Apr-15	1	5	2015	Ajuga sp.	Lamiaceae	Ajuga	sp.			P
R	16	R-16	Tegan Gilmore	Apr-15	1	5	2015	Ajuga sp.	Lamiaceae	Ajuga	sp.			P
W	5	W-5	Abigail Lowe	May-15	26	5	2015	Albizia julibrissin	Fabaceae	Albizia	julibrissin	forma rosea		P
G	1	G-1	Jake Moscrop	May-15	27	5	2015	Albuca flaccida	Asparagaceae	Albuca	flaccida			E
N	3	N-3	Abigail Lowe	May-15	28	5	2015	Albuca sp.	Asparagaceae	Albuca	sp.			P
N	7	N-7	Tegan Gilmore	Apr-15	28	4	2015	Albuca spiralis	Asparagaceae	Albuca	spiralis		20061434	L
C	25	C-25	Abigail Lowe	May-15	26	5	2015	Alliaria petiolata	Brassicaceae	Alliaria	petiolata
N	1	N-1	Abigail Lowe	May-15	28	5	2015	Allium fistulosum	Amaryllidaceae	Allium	fistulosum		20021210	E
N	3	N-3	Abigail Lowe	May-15	28	5	2015	Allium fistulosum	Amaryllidaceae	Allium	fistulosum			L
W	7	W-7	Abigail Lowe	May-15	27	5	2015	Allium fistulosum	Amaryllidaceae	Allium	fistulosum			E
Q	36	Q-36	Chris Clayton & Julie Roberts	May-15	26	5	2015	Allium hollandicum	Amaryllidaceae	Allium	hollandicum	Purple Sensation		P
A	6	A-6	Abigail Lowe	May-15	27	5	2015	Allium karataviense	Amaryllidaceae	Allium	karataviense		20100682	P
P	2	P-2	Marie Evans & Anne Causley	May-15	26	5	2015	Allium karataviense	Amaryllidaceae	Allium	karataviense		20130620	L
P	1	P-1	Marie Evans & Anne Causley	May-15	26	5	2015	Allium neapolitanum	Amaryllidaceae	Allium	neapolitanum		20130622	P
P	1	P-1	Marie Evans & Anne Causley	May-15	26	5	2015	Allium oreophilum	Amaryllidaceae	Allium	oreophilum		20130653	P
M	3	M-3	Hazel Miles & Eleanor Lloyd	May-15	26	5	2015	Allium schoenoprasum	Amaryllidaceae	Allium	schoenoprasum			P
M	4	M-4	Hazel Miles & Eleanor Lloyd	May-15	26	5	2015	Allium schoenoprasum	Amaryllidaceae	Allium	schoenoprasum			P
M	5	M-5	Hazel Miles & Eleanor Lloyd	May-15	26	5	2015	Allium schoenoprasum	Amaryllidaceae	Allium	schoenoprasum			P
N	1	N-1	Tegan Gilmore	Apr-15	28	4	2015	Allium schoenoprasum	Amaryllidaceae	Allium	schoenoprasum			E
N	1	N-1	Abigail Lowe	May-15	28	5	2015	Allium schoenoprasum	Amaryllidaceae	Allium	schoenoprasum		20060756	P
W	7	W-7	Abigail Lowe	May-15	27	5	2015	Allium schoenoprasum	Amaryllidaceae	Allium	schoenoprasum			P
G	1	G-1	Jake Moscrop, Abi Lowe, Marilla Burgess	Apr-15	28	4	2015	Allium siculum	Amaryllidaceae	Allium	siculum			E
P	2	P-2	Marie Evans & Anne Causley	May-15	26	5	2015	Allium siculum	Amaryllidaceae	Allium	siculum		20001850	E
B	17	B-17	Abigail Lowe	May-15	26	5	2015	Allium sp.	Amaryllidaceae	Allium	sp.			P
E	5	E-5	Sue Davies	May-15	26	5	2015	Allium sp.	Amaryllidaceae	Allium	sp.			P
N	7	N-7	Abigail Lowe	May-15	28	5	2015	Allium sp.	Amaryllidaceae	Allium	sp.			L
P	4	P-4	Marie Evans & Anne Causley	May-15	26	5	2015	Allium sp.	Amaryllidaceae	Allium	sp.			P
A	6	A-6	Abigail Lowe	May-15	27	5	2015	Allium stipitatum	Amaryllidaceae	Allium	stipitatum		20100683	P
G	1	G-1	Jake Moscrop, Abi Lowe, Marilla Burgess	Apr-15	1	5	2015	Allium unifolium	Amaryllidaceae	Allium	unifolium			P
G	1	G-1	Jake Moscrop	May-15	26	5	2015	Allium unifolium	Amaryllidaceae	Allium	unifolium			P
N	1	N-1	Tegan Gilmore	Apr-15	28	4	2015	Allium ursinum	Amaryllidaceae	Allium	ursinum		20060656	P
N	1	N-1	Abigail Lowe	May-15	28	5	2015	Allium ursinum	Amaryllidaceae	Allium	ursinum		20060656	E
G	1	G-1	Jake Moscrop, Abi Lowe, Marilla Burgess	Apr-15	30	4	2015	Alonsoa meridionalis	Scrophulariaceae	Alonsoa	meridionalis			P
G	1	G-1	Jake Moscrop	May-15	28	5	2015	Alonsoa meridionalis	Scrophulariaceae	Alonsoa	meridionalis			P
N	7	N-7	Abigail Lowe	May-15	28	5	2015	Alonsoa meridionalis	Scrophulariaceae	Alonsoa	meridionalis		20130680	P
G	1	G-1	Jake Moscrop, Abi Lowe, Marilla Burgess	Apr-15	30	4	2015	Alstroemeria aurea	Alstromeriaceae	Alstroemeria	aurea			E
G	1	G-1	Jake Moscrop	May-15	28	5	2015	Alstroemeria aurea	Alstromeriaceae	Alstroemeria	aurea			P
A	4	A-4	Abigail Lowe	May-15	27	5	2015	Alstroemeria sp.	Alstromeriaceae	Alstroemeria	sp.	Little Miss Veronica		E
A	4	A-4	Abigail Lowe	May-15	27	5	2015	Alstroemeria sp.	Alstromeriaceae	Alstroemeria	sp.	Friendship		E
A	4	A-4	Abigail Lowe	May-15	27	5	2015	Alstroemeria sp.	Alstromeriaceae	Alstroemeria	sp.	Flaming Star		E
N	1	N-1	Abigail Lowe	May-15	28	5	2015	Alstroemeria sp.	Alstromeriaceae	Alstroemeria	sp.	Spitfire		P
G	1	G-1	Jake Moscrop	May-15	27	5	2015	Alyogyne hakeifolia	Malvaceae	Alyogyne	hakeifolia	Elle Maree		P
G	1	G-1	Jake Moscrop, Abi Lowe, Marilla Burgess	Apr-15	30	4	2015	Alyogyne huegelii	Malvaceae	Alyogyne	huegelii			P
N	1	N-1	Abigail Lowe	May-15	28	5	2015	Alyssum sp.	Brassicaceae	Alyssum	sp.	Snow Crystals	00000246	P
N	2	N-2	Abigail Lowe	May-15	28	5	2015	Alyssum sp.	Brassicaceae	Alyssum	sp.			P
P	6	P-6	Marie Evans & Anne Causley	May-15	26	5	2015	Amsonia sp.	Apocynaceae	Amsonia	sp.			P
C	5	C-5	Abigail Lowe	May-15	26	5	2015	Amsonia tabernaemontana	Apocynaceae	Amsonia	tabernaemontana		20051084	E
T	1	T-1	Susan Davies	Apr-15	28	4	2015	Ananas comosus	Bromeliaceae	Ananas	comosus		20070993	P
N	9	N-9	Tegan Gilmore	Apr-15	28	4	2015	Ananas lucidus	Bromeliaceae	Ananas	lucidus	Chocolate	20070994	E
C	3	C-3	Jake Moscrop, Abi Lowe	Apr-15	28	4	2015	Andromeda polifolia	Ericaceae	Andromeda	polifolia	Macrophylla		P
W	3	W-3	Jake Moscrop, Abi Lowe	Apr-15	28	4	2015	Andromeda polifolia	Ericaceae	Andromeda	polifolia	Macrophylla		P
A	16	A-16	Jake Moscrop, Abi Lowe	Apr-15	28	4	2015	Anemone nemorosa	Ranunculaceae	Anemone	nemorosa			P
B	17	B-17	Jake Moscrop, Abi Lowe	Apr-15	28	4	2015	Anemone nemorosa	Ranunculaceae	Anemone	nemorosa			P
F	1	F-1	Jake Moscrop	Apr-15	1	5	2015	Anemone nemorosa	Ranunculaceae	Anemone	nemorosa			P
N	3	N-3	Tegan Gilmore	Apr-15	28	4	2015	Anemone nemorosa	Ranunculaceae	Anemone	nemorosa		20030427	P
Q	12	Q-12	John James, Chris Clayton	Apr-15	28	4	2015	Anemone nemorosa	Ranunculaceae	Anemone	nemorosa			P
X	1	X-1	Peter Williams	Apr-15	28	4	2015	Anemone nemorosa	Ranunculaceae	Anemone	nemorosa			P
S	2	S-2	Michael Isaac	Apr-15	28	4	2015	Anemone sp.	Ranunculaceae	Anemone	sp.			P
S	3	S-3	Michael Isaac	Apr-15	28	4	2015	Anemone sp.	Ranunculaceae	Anemone	sp.			P
S	4	S-4	Michael Isaac	Apr-15	28	4	2015	Anemone sp.	Ranunculaceae	Anemone	sp.			P
B	4	B-4	Abigail Lowe	May-15	26	5	2015	Anemone sylvestris	Ranunculaceae	Anemone	sylvestris		20050873	L
J	1	J-1	Susan Davies	Apr-15	28	4	2015	Anemone x hybrida	Ranunculaceae	Anemone	x hybrida	Serenade	20011376	P
J	7	J-7	Susan Davies	Apr-15	28	4	2015	Anemone x hybrida	Ranunculaceae	Anemone	x hybrida		20011375	P
B	17	B-17	Jake Moscrop, Abi Lowe	Apr-15	28	4	2015	Anemone x lipsiensis	Ranunculaceae	Anemone	x lipsiensis			L
G	1	G-1	Jake Moscrop, Abi Lowe, Marilla Burgess	Apr-15	1	5	2015	Anemone bracteata	Ranunculaceae	Anemone	bracteata			P
G	1	G-1	Jake Moscrop	May-15	27	5	2015	Anemone bracteata	Ranunculaceae	Anemone	bracteata			P
A	16	A-16	Jake Moscrop, Abi Lowe	Apr-15	28	4	2015	Anemone pulsatilla	Ranunculaceae	Anemone	pulsatilla			L
B	18	B-18	Jake Moscrop, Abi Lowe	Apr-15	28	4	2015	Anemone pulsatilla	Ranunculaceae	Anemone	pulsatilla			L
B	4	B-4	Jake Moscrop, Abi Lowe	Apr-15	28	4	2015	Anemone pulsatilla	Ranunculaceae	Anemone	pulsatilla			L
O	5	O-5	Marie Evans, Anne Causley	Apr-15	28	4	2015	Anemone pulsatilla	Ranunculaceae	Anemone	pulsatilla		20110196	L
R	12	R-12	Tegan Gilmore	Apr-15	1	5	2015	Anemone pulsatilla	Ranunculaceae	Anemone	pulsatilla			P
Q	12	Q-12	John James, Chris Clayton	Apr-15	28	4	2015	Anemone rivularis	Ranunculaceae	Anemone	rivularis			P
L	1	L-1	Jake Moscrop	May-15	26	5	2015	Angelica sylvestris	Apiaceae	Angelica	sylvestris			P
G	1	G-1	Jake Moscrop, Abi Lowe, Marilla Burgess	Apr-15	30	4	2015	Anigozanthos flavidus	Haemodoraceae	Anigozanthos	flavidus			E
G	1	G-1	Jake Moscrop	May-15	27	5	2015	Anigozanthos flavidus	Haemodoraceae	Anigozanthos	flavidus			P
N	7	N-7	Abigail Lowe	May-15	28	5	2015	Anigozanthos flavidus	Haemodoraceae	Anigozanthos	flavidus			E
G	1	G-1	Jake Moscrop, Abi Lowe, Marilla Burgess	Apr-15	30	4	2015	Anigozanthos flavidus x pulcherrimus	Haemodoraceae	Anigozanthos	flavidus x pulcherrimus	Yellow Gem		E
G	1	G-1	Jake Moscrop	May-15	27	5	2015	Anigozanthos flavidus x pulcherrimus	Haemodoraceae	Anigozanthos	flavidus x pulcherrimus	Yellow Gem		P
G	1	G-1	Jake Moscrop	May-15	28	5	2015	Anigozanthos flavidus x rufa	Haemodoraceae	Anigozanthos	flavidus x rufa			P
G	1	G-1	Jake Moscrop, Abi Lowe, Marilla Burgess	Apr-15	30	4	2015	Anigozanthos kalbarriensis	Haemodoraceae	Anigozanthos	kalbarriensis			E
G	1	G-1	Jake Moscrop	May-15	28	5	2015	Anigozanthos kalbarriensis	Haemodoraceae	Anigozanthos	kalbarriensis			P
G	1	G-1	Jake Moscrop	May-15	27	5	2015	Anigozanthos pulcherrimus x flavidus	Haemodoraceae	Anigozanthos	pulcherrimus x flavidus	[Red]		P
G	1	G-1	Jake Moscrop, Abi Lowe, Marilla Burgess	Apr-15	30	4	2015	Anigozanthos pulcherrimus x flavidus	Haemodoraceae	Anigozanthos	pulcherrimus x flavidus	[Red]		E
G	1	G-1	Jake Moscrop, Abi Lowe, Marilla Burgess	Apr-15	30	4	2015	Anigozanthos pulcherrimus x flavidus	Haemodoraceae	Anigozanthos	pulcherrimus x flavidus	[Orange]		E
G	1	G-1	Jake Moscrop	May-15	27	5	2015	Anigozanthos pulcherrimus x flavidus	Haemodoraceae	Anigozanthos	pulcherrimus x flavidus	[Orange]		P
G	1	G-1	Jake Moscrop, Abi Lowe, Marilla Burgess	Apr-15	1	5	2015	Anisodontea capensis	Malvaceae	Anisodontea	capensis			E
G	1	G-1	Jake Moscrop	May-15	27	5	2015	Anisodontea capensis	Malvaceae	Anisodontea	capensis			P
N	1	N-1	Abigail Lowe	May-15	28	5	2015	Anthemis sp.	Asteraceae	Anthemis	sp.	Susanna Mitchell		L
P	8	P-8	Marie Evans & Anne Causley	May-15	26	5	2015	Anthemis sp.	Asteraceae	Anthemis	sp.	Blomit	20130321	E
C	10	C-10	Abigail Lowe	May-15	26	5	2015	Anthriscus sylvestris	Apiaceae	Anthriscus	sylvestris	Ravenswing		P
D	17	D-17	Jake Moscrop, Abi Lowe	Apr-15	28	4	2015	Anthriscus sylvestris	Apiaceae	Anthriscus	sylvestris	Ravenswing		E
D	17	D-17	Abigail Lowe	May-15	27	5	2015	Anthriscus sylvestris	Apiaceae	Anthriscus	sylvestris	Ravenswing	20120341	P
F	1	F-1	Jake Moscrop	May-15	28	5	2015	Anthriscus sylvestris	Apiaceae	Anthriscus	sylvestris			P
J	7	J-7	Sue Davies	May-15	26	5	2015	Anthriscus sylvestris	Apiaceae	Anthriscus	sylvestris			P
J	8	J-8	Sue Davies	May-15	26	5	2015	Anthriscus sylvestris	Apiaceae	Anthriscus	sylvestris		20011836	L
N	3	N-3	Abigail Lowe	May-15	28	5	2015	Anthriscus sylvestris	Apiaceae	Anthriscus	sylvestris			P
N	6	N-6	Abigail Lowe	May-15	28	5	2015	Anthriscus sylvestris	Apiaceae	Anthriscus	sylvestris			P
Q	13	Q-13	Chris Clayton & Julie Roberts	May-15	26	5	2015	Anthriscus sylvestris	Apiaceae	Anthriscus	sylvestris		20011836	P
R	5	R-5	Colin Miles	Apr-15	28	4	2015	Anthriscus sylvestris	Apiaceae	Anthriscus	sylvestris
R	5	R-5	Colin Miles & Chris Beynon	May-15	26	5	2015	Anthriscus sylvestris	Apiaceae	Anthriscus	sylvestris			P
X	1	X-1	Peter Williams	May-15	26	5	2015	Anthriscus sylvestris	Apiaceae	Anthriscus	sylvestris
T	1	T-1	Abigail Lowe	May-15	28	5	2015	Anthurium sp.	Araceae	Anthurium	sp.	Lady Jane	20070675	P
T	1	T-1	Abigail Lowe	May-15	28	5	2015	Anthurium sp.	Araceae	Anthurium	sp.	Crimson Heart	20070673	E
T	1	T-1	Abigail Lowe	May-15	28	5	2015	Anthurium x cultorum	Araceae	Anthurium	x cultorum		20110364	P
E	6	E-6	Sue Davies	May-15	26	5	2015	Anthyllis vulneraria	Leguminosae	Anthyllis	vulneraria			P
N	6	N-6	Abigail Lowe	May-15	28	5	2015	Anthyllis vulneraria	Leguminosae	Anthyllis	vulneraria			P
R	15	R-15	Abigail Lowe	May-15	29	5	2015	Anthyllis vulneraria	Leguminosae	Anthyllis	vulneraria			P
N	1	N-1	Tegan Gilmore	Apr-15	28	4	2015	Antirrhinum sp.	Plantaginaceae	Antirrhinum	sp.			P
N	1	N-1	Abigail Lowe	May-15	28	5	2015	Antirrhinum sp.	Plantaginaceae	Antirrhinum	sp.			P
B	19	B-19	Abigail Lowe	May-15	26	5	2015	Aquilegia flabellata	Ranunculaceae	Aquilegia	flabellata	var. pumila Atlantis	20120483	E
G	1	G-1	Jake Moscrop	May-15	28	5	2015	Aquilegia formosa	Ranunculaceae	Aquilegia	formosa			P
B	18	B-18	Abigail Lowe	May-15	26	5	2015	Aquilegia sp.	Ranunculaceae	Aquilegia	sp.	Crimson Star	20020758	P
B	4	B-4	Abigail Lowe	May-15	26	5	2015	Aquilegia sp.	Ranunculaceae	Aquilegia	sp.			P
D	17	D-17	Abigail Lowe	May-15	27	5	2015	Aquilegia sp.	Ranunculaceae	Aquilegia	sp.	Red Hobbit	20120375	E
M	2	M-2	Hazel Miles & Eleanor Lloyd	May-15	26	5	2015	Aquilegia sp.	Ranunculaceae	Aquilegia	sp.			L
M	3	M-3	Hazel Miles & Eleanor Lloyd	May-15	26	5	2015	Aquilegia sp.	Ranunculaceae	Aquilegia	sp.
M	5	M-5	Hazel Miles & Eleanor Lloyd	May-15	26	5	2015	Aquilegia sp.	Ranunculaceae	Aquilegia	sp.
M	6	M-6	Hazel Miles & Eleanor Lloyd	May-15	26	5	2015	Aquilegia sp.	Ranunculaceae	Aquilegia	sp.			P
M	6	M-6	Hazel Miles & Eleanor Lloyd	May-15	26	5	2015	Aquilegia sp.	Ranunculaceae	Aquilegia	sp.			E
N	3	N-3	Abigail Lowe	May-15	28	5	2015	Aquilegia sp.	Ranunculaceae	Aquilegia	sp.			P
O	1	O-1	Marie Evans, Anne Causley	Apr-15	28	4	2015	Aquilegia sp.	Ranunculaceae	Aquilegia	sp.			E
P	1	P-1	Marie Evans & Anne Causley	May-15	26	5	2015	Aquilegia sp.	Ranunculaceae	Aquilegia	sp.			E
Q	2	Q-2	Sonia Pritchards & John James	May-15	26	5	2015	Aquilegia sp.	Ranunculaceae	Aquilegia	sp.			P
Q	27	Q-27	Sonia Pritchards & John James	May-15	26	5	2015	Aquilegia sp.	Ranunculaceae	Aquilegia	sp.			L
Q	3	Q-3	Sonia Pritchards & John James	May-15	26	5	2015	Aquilegia sp.	Ranunculaceae	Aquilegia	sp.			P
Q	31	Q-31	Sonia Pritchards & John James	May-15	26	5	2015	Aquilegia sp.	Ranunculaceae	Aquilegia	sp.			P
Q	34	Q-34	Sonia Pritchards & John James	May-15	26	5	2015	Aquilegia sp.	Ranunculaceae	Aquilegia	sp.	Hobbit	20120375	E
Q	41	Q-41	Sonia Pritchards & John James	May-15	26	5	2015	Aquilegia sp.	Ranunculaceae	Aquilegia	sp.	Bonnet	20070371	P
Q	41	Q-41	Sonia Pritchards & John James	May-15	26	5	2015	Aquilegia sp.	Ranunculaceae	Aquilegia	sp.			P
R	12	R-12	Abigail Lowe	May-15	29	5	2015	Aquilegia sp.	Ranunculaceae	Aquilegia	sp.			L
A	17	A-17	Abigail Lowe	May-15	27	5	2015	Aquilegia vulgaris	Ranunculaceae	Aquilegia	vulgaris	William Guinness		E
B	13	B-13	Abigail Lowe	May-15	26	5	2015	Aquilegia vulgaris	Ranunculaceae	Aquilegia	vulgaris	William Guinness		E
B	18	B-18	Abigail Lowe	May-15	26	5	2015	Aquilegia vulgaris	Ranunculaceae	Aquilegia	vulgaris	William Guinness	20130326	P
C	23	C-23	Abigail Lowe	May-15	26	5	2015	Aquilegia vulgaris	Ranunculaceae	Aquilegia	vulgaris	William Guinness	20130326	E
N	1	N-1	Abigail Lowe	May-15	28	5	2015	Aquilegia vulgaris	Ranunculaceae	Aquilegia	vulgaris		20021218	L
N	3	N-3	Abigail Lowe	May-15	28	5	2015	Aquilegia vulgaris	Ranunculaceae	Aquilegia	vulgaris			P
N	3	N-3	Abigail Lowe	May-15	28	5	2015	Aquilegia vulgaris	Ranunculaceae	Aquilegia	vulgaris	White Bonnet	20050877	P
N	3	N-3	Abigail Lowe	May-15	28	5	2015	Aquilegia vulgaris	Ranunculaceae	Aquilegia	vulgaris	Clematiflora hybrid	20140234	P
N	3	N-3	Abigail Lowe	May-15	28	5	2015	Aquilegia vulgaris	Ranunculaceae	Aquilegia	vulgaris	var. stellata Nora Barlow	20130325	P
M	6	M-6	Hazel Miles	Apr-15	28	4	2015	Aquilegia vulgaris	Ranunculaceae	Aquilegia	vulgaris		20021218	E
D	19	D-19	Jake Moscrop, Abi Lowe	Apr-15	28	4	2015	Arabis alpina	Brassicaceae	Arabis	alpina			P
Q	3	Q-3	John James, Chris Clayton	Apr-15	28	4	2015	Arabis alpina	Brassicaceae	Arabis	alpina	Caucasia		P
D	19	D-19	Abigail Lowe	May-15	27	5	2015	Arabis alpina	Brassicaceae	Arabis	alpina	ssp. caucasica Variegata	20060088	E
B	9	B-9	Jake Moscrop, Abi Lowe	Apr-15	28	4	2015	Arabis sp.	Brassicaceae	Arabis	sp.			P
B	9	B-9	Jake Moscrop, Abi Lowe	Apr-15	28	4	2015	Arabis x arendsii	Brassicaceae	Arabis	x arendsii	Compinkie		P
B	9	B-9	Abigail Lowe	May-15	26	5	2015	Arabis x arendsii	Brassicaceae	Arabis	x arendsii			P
G	1	G-1	Jake Moscrop, Abi Lowe, Marilla Burgess	Apr-15	1	5	2015	Arctotis acaulis	Asteraceae	Arctotis	acaulis			P
G	1	G-1	Jake Moscrop	May-15	26	5	2015	Arctotis acaulis	Asteraceae	Arctotis	acaulis			P
N	7	N-7	Tegan Gilmore	Apr-15	28	4	2015	Argylia radiata	Bignoniaceae	Argylia	radiata		20130133	E
G	1	G-1	Jake Moscrop, Abi Lowe, Marilla Burgess	Apr-15	28	4	2015	Argyranthemum adauctum	Asteraceae	Argyranthemum	adauctum	ssp. canariense		P
G	1	G-1	Jake Moscrop, Abi Lowe, Marilla Burgess	Apr-15	28	4	2015	Argyranthemum callichrysum	Asteraceae	Argyranthemum	callichrysum			P
G	1	G-1	Jake Moscrop	May-15	26	5	2015	Argyranthemum callichrysum	Asteraceae	Argyranthemum	callichrysum			P
G	1	G-1	Jake Moscrop, Abi Lowe, Marilla Burgess	Apr-15	28	4	2015	Argyranthemum filifolium	Asteraceae	Argyranthemum	filifolium			P
G	1	G-1	Jake Moscrop	May-15	26	5	2015	Argyranthemum filifolium	Asteraceae	Argyranthemum	filifolium			P
G	1	G-1	Jake Moscrop	May-15	28	5	2015	Argyranthemum frutescens	Asteraceae	Argyranthemum	frutescens	ssp. canariae		P
G	1	G-1	Jake Moscrop, Abi Lowe, Marilla Burgess	Apr-15	28	4	2015	Argyranthemum gracile	Asteraceae	Argyranthemum	gracile			E
G	1	G-1	Jake Moscrop	May-15	26	5	2015	Argyranthemum gracile	Asteraceae	Argyranthemum	gracile			P
N	7	N-7	Abigail Lowe	May-15	28	5	2015	Argyranthemum gracile	Asteraceae	Argyranthemum	gracile		20100770	P
G	1	G-1	Jake Moscrop, Abi Lowe, Marilla Burgess	Apr-15	28	4	2015	Argyranthemum haouarytheum	Asteraceae	Argyranthemum	haouarytheum			P
G	1	G-1	Jake Moscrop	May-15	26	5	2015	Argyranthemum haouarytheum	Asteraceae	Argyranthemum	haouarytheum			P
G	1	G-1	Jake Moscrop, Abi Lowe, Marilla Burgess	Apr-15	28	4	2015	Argyranthemum sp.	Asteraceae	Argyranthemum	sp.			P
G	1	G-1	Jake Moscrop	May-15	26	5	2015	Argyranthemum sp.	Asteraceae	Argyranthemum	sp.			P
G	1	G-1	Jake Moscrop	May-15	26	5	2015	Argyrocytisus battandieri	Leguminosae	Argyrocytisus	battandieri			P
G	1	G-1	Jake Moscrop, Abi Lowe, Marilla Burgess	Apr-15	1	5	2015	Aristea capitata	Iridaceae	Aristea	capitata			E
G	1	G-1	Jake Moscrop	May-15	27	5	2015	Aristea capitata	Iridaceae	Aristea	capitata			P
N	7	N-7	Abigail Lowe	May-15	28	5	2015	Aristea capitata	Iridaceae	Aristea	capitata		19991859	P
G	1	G-1	Jake Moscrop, Abi Lowe, Marilla Burgess	Apr-15	1	5	2015	Aristea ecklonii	Iridaceae	Aristea	ecklonii			P
G	1	G-1	Jake Moscrop	May-15	27	5	2015	Aristea ecklonii	Iridaceae	Aristea	ecklonii			P
G	1	G-1	Jake Moscrop	May-15	28	5	2015	Aristea sp.	Iridaceae	Aristea	sp.			P
G	1	G-1	Jake Moscrop, Abi Lowe, Marilla Burgess	Apr-15	28	4	2015	Aristolochia baetica	Aristolochiaceae	Aristolochia	baetica			E
N	7	N-7	Tegan Gilmore	Apr-15	28	4	2015	Armeria alliacea	Plumbaginaceae	Armeria	alliacea		20140159	P
B	2	B-2	Abigail Lowe	May-15	26	5	2015	Armeria maritima	Plumbaginaceae	Armeria	maritima	Dusseldorf Pride	20060092	P
R	14	R-14	Tegan Gilmore	Apr-15	1	5	2015	Armeria maritima	Plumbaginaceae	Armeria	maritima			E
R	14	R-14	Abigail Lowe	May-15	29	5	2015	Armeria maritima	Plumbaginaceae	Armeria	maritima		20061820	L
C	25	C-25	Abigail Lowe	May-15	26	5	2015	Armeria pseudarmeria	Plumbaginaceae	Armeria	pseudarmeria	Ballerina Red	20120005	E
P	2	P-2	Marie Evans & Anne Causley	May-15	26	5	2015	Armeria pseudarmeria	Plumbaginaceae	Armeria	pseudarmeria		20081589	E
P	2	P-2	Marie Evans, Anne Causley	Apr-15	28	4	2015	Armeria sp.	Plumbaginaceae	Armeria	sp.			E
P	4	P-4	Marie Evans, Anne Causley	Apr-15	28	4	2015	Armeria sp.	Plumbaginaceae	Armeria	sp.			E
P	2	P-2	Marie Evans & Anne Causley	May-15	26	5	2015	Armeria sp.	Plumbaginaceae	Armeria	sp.			L
P	4	P-4	Marie Evans & Anne Causley	May-15	26	5	2015	Armeria sp.	Plumbaginaceae	Armeria	sp.			L
N	1	N-1	Tegan Gilmore	Apr-15	28	4	2015	Arnica chamissonis	Asteraceae	Arnica	chamissonis		20070588	E
W	2	W-2	Abigail Lowe	May-15	26	5	2015	Aronia sp.	Rosaceae	Aronia	sp.		20050098	E
G	1	G-1	Jake Moscrop	May-15	26	5	2015	Arum concinnatum	Araceae	Arum	concinnatum			L
L	1	L-1	Jake Moscrop	Apr-15	29	4	2015	Arum maculatum	Araceae	Arum	maculatum			P
S	3	S-3	Michael Isaac	Apr-15	28	4	2015	Arum maculatum	Araceae	Arum	maculatum			E
S	7	S-7	Michael Isaac	Apr-15	28	4	2015	Arum maculatum	Araceae	Arum	maculatum			E
P	5	P-5	Marie Evans, Anne Causley	Apr-15	28	4	2015	Arum italicum	Araceae	Arum	italicum	ssp. neglectum	20001548	L
A	7	A-7	Abigail Lowe	May-15	27	5	2015	Asphodeline lutea	Xanthorrhoeaceae	Asphodeline	lutea		20120328	E
N	7	N-7	Abigail Lowe	May-15	28	5	2015	Asphodeline lutea	Xanthorrhoeaceae	Asphodeline	lutea			E
R	12	R-12	Abigail Lowe	May-15	29	5	2015	Asphodeline lutea	Xanthorrhoeaceae	Asphodeline	lutea		20011060	E
A	7	A-7	Abigail Lowe	May-15	27	5	2015	Asphodelus albus	Xanthorrhoeaceae	Asphodelus	albus		20120236	P
G	1	G-1	Jake Moscrop, Abi Lowe, Marilla Burgess	Apr-15	28	4	2015	Asphodelus lusitanicus	Xanthorrhoeaceae	Asphodelus	lusitanicus			P
G	1	G-1	Jake Moscrop, Abi Lowe, Marilla Burgess	Apr-15	30	4	2015	Astartea fascicularis	Myrtaceae	Astartea	fascicularis			P
G	1	G-1	Jake Moscrop	May-15	27	5	2015	Astartea fascicularis	Myrtaceae	Astartea	fascicularis			P
Q	3	Q-3	Sonia Pritchards & John James	May-15	26	5	2015	Aster alpinus	Asteraceae	Aster	alpinus	Mixed		P
G	1	G-1	Jake Moscrop, Abi Lowe, Marilla Burgess	Apr-15	28	4	2015	Asteriscus graveolens	Asteraceae	Asteriscus	graveolens	ssp. stenophyllus		P
G	1	G-1	Jake Moscrop	May-15	26	5	2015	Asteriscus graveolens	Asteraceae	Asteriscus	graveolens	ssp. stenophyllus		P
N	7	N-7	Tegan Gilmore	Apr-15	28	4	2015	Asteriscus graveolens	Asteraceae	Asteriscus	graveolens	ssp. stenophyllus	20140129	P
Q	4	Q-4	John James, Chris Clayton	Apr-15	28	4	2015	Astilbe x arendsii	Saxifragaceae	Astilbe	x arendsii			E
Q	6	Q-6	John James, Chris Clayton	Apr-15	28	4	2015	Astilbe x arendsii	Saxifragaceae	Astilbe	x arendsii			E
A	15	A-15	Abigail Lowe	May-15	27	5	2015	Astrantia major	Apiaceae	Astrantia	major	Gill Richardson		E
A	15	A-15	Abigail Lowe	May-15	27	5	2015	Astrantia major	Apiaceae	Astrantia	major			E
C	10	C-10	Abigail Lowe	May-15	26	5	2015	Astrantia major	Apiaceae	Astrantia	major			E
D	19	D-19	Abigail Lowe	May-15	27	5	2015	Astrantia major	Apiaceae	Astrantia	major	Gill Richardson Group	20130727	E
Q	18	Q-18	Sonia Pritchards & John James	May-15	26	5	2015	Astrantia major	Apiaceae	Astrantia	major	Rubra	20130734	E
J	5	J-5	Sue Davies	May-15	26	5	2015	Astrantia sp.	Apiaceae	Astrantia	sp.	Roma	20011379	P
J	6	J-6	Sue Davies	May-15	26	5	2015	Astrantia sp.	Apiaceae	Astrantia	sp.	Roma	20011379	P
B	9	B-9	Jake Moscrop, Abi Lowe	Apr-15	28	4	2015	Aubrieta sp.	Brassicaceae	Aubrieta	sp.			P
B	9	B-9	Abigail Lowe	May-15	26	5	2015	Aubrieta sp.	Brassicaceae	Aubrieta	sp.			P
Q	3	Q-3	John James, Chris Clayton	Apr-15	28	4	2015	Aubrieta sp.	Brassicaceae	Aubrieta	sp.	Graeca		P
Q	3	Q-3	John James, Chris Clayton	Apr-15	28	4	2015	Aurinia saxatilis	Brassicaceae	Aurinia	saxatilis			P
J	1	J-1	Sue Davies	May-15	26	5	2015	Azalea sp.	Ericaceae	Azalea	sp.			L
J	1	J-1	Sue Davies	May-15	26	5	2015	Azalea sp.	Ericaceae	Azalea	sp.			P
J	1	J-1	Sue Davies	May-15	26	5	2015	Azalea sp.	Ericaceae	Azalea	sp.			P
Q	3	Q-3	Sonia Pritchards & John James	May-15	26	5	2015	Azalea sp.	Ericaceae	Azalea	sp.			P
Q	3	Q-3	Sonia Pritchards & John James	May-15	26	5	2015	Azalea sp.	Ericaceae	Azalea	sp.	Geisha Purple		P
Q	3	Q-3	Sonia Pritchards & John James	May-15	26	5	2015	Azalea sp.	Ericaceae	Azalea	sp.	Santa Maria		P
Q	3	Q-3	Sonia Pritchards & John James	May-15	26	5	2015	Azalea sp.	Ericaceae	Azalea	sp.	Klondyke		P
Q	3	Q-3	Sonia Pritchards & John James	May-15	26	5	2015	Azelea sp.	Ericaceae	Azelea	sp.	Mt St Helens		P
G	1	G-1	Jake Moscrop, Abi Lowe, Marilla Burgess	Apr-15	1	5	2015	Babiana rubrocyanea	Iridaceae	Babiana	rubrocyanea			P
G	1	G-1	Jake Moscrop	May-15	27	5	2015	Babiana rubrocyanea	Iridaceae	Babiana	rubrocyanea			L
N	7	N-7	Tegan Gilmore	Apr-15	28	4	2015	Babiana sp.	Iridaceae	Babiana	sp.	Purple Star	20031114	P
G	1	G-1	Jake Moscrop, Abi Lowe, Marilla Burgess	Apr-15	30	4	2015	Banksia coccinea	Proteaceae	Banksia	coccinea			L
G	1	G-1	Jake Moscrop	May-15	27	5	2015	Banksia coccinea	Proteaceae	Banksia	coccinea			L
N	3	N-3	Tegan Gilmore	Apr-15	28	4	2015	Banksia marginata	Proteaceae	Banksia	marginata		20081049	P
G	1	G-1	Jake Moscrop, Abi Lowe, Marilla Burgess	Apr-15	30	4	2015	Banksia nutans	Proteaceae	Banksia	nutans			E
G	1	G-1	Jake Moscrop	May-15	28	5	2015	Banksia speciosa	Proteaceae	Banksia	speciosa			E
N	3	N-3	Abigail Lowe	May-15	28	5	2015	Baptisia tinctoria	Fabaceae	Baptisia	tinctoria		20021233	P
C	22	C-22	Jake Moscrop, Abi Lowe	Apr-15	28	4	2015	Barbarea rupicola	Brassicaceae	Barbarea	rupicola			P
C	22	C-22	Abigail Lowe	May-15	26	5	2015	Barbarea rupicola	Brassicaceae	Barbarea	rupicola		20140168	P
D	18	D-18	Jake Moscrop, Abi Lowe	Apr-15	28	4	2015	Barbarea rupicola	Brassicaceae	Barbarea	rupicola			P
D	18	D-18	Abigail Lowe	May-15	27	5	2015	Barbarea rupicola	Brassicaceae	Barbarea	rupicola		20140168	P
G	1	G-1	Jake Moscrop, Abi Lowe, Marilla Burgess	Apr-15	30	4	2015	Barnadesia caryophylla	Asteraceae	Barnadesia	caryophylla			E
T	1	T-1	Abigail Lowe	May-15	28	5	2015	Begonia sp.	Begoniaceae	Begonia	sp.		20081112	P
E	1	E-1	Susan Davies	Apr-15	28	4	2015	Bellis perennis	Asteraceae	Bellis	perennis			P
E	2	E-2	Susan Davies	Apr-15	28	4	2015	Bellis perennis	Asteraceae	Bellis	perennis
E	3	E-3	Susan Davies	Apr-15	28	4	2015	Bellis perennis	Asteraceae	Bellis	perennis			P
E	4	E-4	Susan Davies	Apr-15	28	4	2015	Bellis perennis	Asteraceae	Bellis	perennis
E	6	E-6	Susan Davies	Apr-15	28	4	2015	Bellis perennis	Asteraceae	Bellis	perennis			P
E	1	E-1	Sue Davies	May-15	26	5	2015	Bellis perennis	Asteraceae	Bellis	perennis			P
E	2	E-2	Sue Davies	May-15	26	5	2015	Bellis perennis	Asteraceae	Bellis	perennis			P
E	3	E-3	Sue Davies	May-15	26	5	2015	Bellis perennis	Asteraceae	Bellis	perennis			P
F	1	F-1	Jake Moscrop	Apr-15	1	5	2015	Bellis perennis	Asteraceae	Bellis	perennis			E
F	1	F-1	Jake Moscrop	May-15	28	5	2015	Bellis perennis	Asteraceae	Bellis	perennis			P
H	1	H-1	Tegan Gilmore	Apr-15	30	4	2015	Bellis perennis	Asteraceae	Bellis	perennis			P
H	1	H-1	Laura Jones	May-15	27	5	2015	Bellis perennis	Asteraceae	Bellis	perennis			P
J	1	J-1	Sue Davies	May-15	26	5	2015	Bellis perennis	Asteraceae	Bellis	perennis			P
J	7	J-7	Sue Davies	May-15	26	5	2015	Bellis perennis	Asteraceae	Bellis	perennis			P
K	1	K-1	Tegan Gilmore	Apr-15	30	4	2015	Bellis perennis	Asteraceae	Bellis	perennis			E
K	2	K-2	Tegan Gilmore	Apr-15	30	4	2015	Bellis perennis	Asteraceae	Bellis	perennis			P
K	3	K-3	Tegan Gilmore	Apr-15	30	4	2015	Bellis perennis	Asteraceae	Bellis	perennis			P
K	1	K-1	Jake Moscrop	May-15	27	5	2015	Bellis perennis	Asteraceae	Bellis	perennis			P
K	2	K-2	Jake Moscrop	May-15	27	5	2015	Bellis perennis	Asteraceae	Bellis	perennis			P
K	3	K-3	Jake Moscrop	May-15	27	5	2015	Bellis perennis	Asteraceae	Bellis	perennis			P
K	4	K-4	Jake Moscrop	May-15	27	5	2015	Bellis perennis	Asteraceae	Bellis	perennis			P
K	5	K-5	Jake Moscrop	May-15	27	5	2015	Bellis perennis	Asteraceae	Bellis	perennis			P
L	1	L-1	Jake Moscrop	Apr-15	29	4	2015	Bellis perennis	Asteraceae	Bellis	perennis			E
M	12	M-12	Hazel Miles	Apr-15	28	4	2015	Bellis perennis	Asteraceae	Bellis	perennis			P
M	17	M-17	Hazel Miles	Apr-15	28	4	2015	Bellis perennis	Asteraceae	Bellis	perennis			P
M	18	M-18	Hazel Miles	Apr-15	28	4	2015	Bellis perennis	Asteraceae	Bellis	perennis			P
M	19	M-19	Hazel Miles	Apr-15	28	4	2015	Bellis perennis	Asteraceae	Bellis	perennis			P
M	21	M-21	Hazel Miles	Apr-15	28	4	2015	Bellis perennis	Asteraceae	Bellis	perennis			P
M	6	M-6	Hazel Miles	Apr-15	28	4	2015	Bellis perennis	Asteraceae	Bellis	perennis		20070519	P
M	17	M-17	Hazel Miles & Eleanor Lloyd	May-15	26	5	2015	Bellis perennis	Asteraceae	Bellis	perennis			P
M	18	M-18	Hazel Miles & Eleanor Lloyd	May-15	26	5	2015	Bellis perennis	Asteraceae	Bellis	perennis			P
M	19	M-19	Hazel Miles & Eleanor Lloyd	May-15	26	5	2015	Bellis perennis	Asteraceae	Bellis	perennis			P
M	20	M-20	Hazel Miles & Eleanor Lloyd	May-15	26	5	2015	Bellis perennis	Asteraceae	Bellis	perennis			P
M	21	M-21	Hazel Miles & Eleanor Lloyd	May-15	26	5	2015	Bellis perennis	Asteraceae	Bellis	perennis			P
M	3	M-3	Hazel Miles & Eleanor Lloyd	May-15	26	5	2015	Bellis perennis	Asteraceae	Bellis	perennis			L
M	5	M-5	Hazel Miles & Eleanor Lloyd	May-15	26	5	2015	Bellis perennis	Asteraceae	Bellis	perennis
N	1	N-1	Tegan Gilmore	Apr-15	28	4	2015	Bellis perennis	Asteraceae	Bellis	perennis		20070519	P
N	3	N-3	Tegan Gilmore	Apr-15	28	4	2015	Bellis perennis	Asteraceae	Bellis	perennis			P
N	6	N-6	Tegan Gilmore	Apr-15	28	4	2015	Bellis perennis	Asteraceae	Bellis	perennis			P
N	1	N-1	Abigail Lowe	May-15	28	5	2015	Bellis perennis	Asteraceae	Bellis	perennis		20070519	P
N	3	N-3	Abigail Lowe	May-15	28	5	2015	Bellis perennis	Asteraceae	Bellis	perennis			P
N	4	N-4	Abigail Lowe	May-15	28	5	2015	Bellis perennis	Asteraceae	Bellis	perennis			P
N	6	N-6	Abigail Lowe	May-15	28	5	2015	Bellis perennis	Asteraceae	Bellis	perennis			L
Q	1	Q-1	John James, Chris Clayton	Apr-15	28	4	2015	Bellis perennis	Asteraceae	Bellis	perennis			P
Q	7	Q-7	John James, Chris Clayton	Apr-15	28	4	2015	Bellis perennis	Asteraceae	Bellis	perennis			P
Q	7	Q-7	Sonia Pritchards & John James	May-15	26	5	2015	Bellis perennis	Asteraceae	Bellis	perennis			P
R	1	R-1	Colin Miles	Apr-15	28	4	2015	Bellis perennis	Asteraceae	Bellis	perennis
R	2	R-2	Colin Miles	Apr-15	28	4	2015	Bellis perennis	Asteraceae	Bellis	perennis
R	3	R-3	Colin Miles	Apr-15	28	4	2015	Bellis perennis	Asteraceae	Bellis	perennis
R	4	R-4	Colin Miles	Apr-15	28	4	2015	Bellis perennis	Asteraceae	Bellis	perennis
R	5	R-5	Colin Miles	Apr-15	28	4	2015	Bellis perennis	Asteraceae	Bellis	perennis
R	10	R-10	Tegan Gilmore	Apr-15	1	5	2015	Bellis perennis	Asteraceae	Bellis	perennis			P
R	12	R-12	Tegan Gilmore	Apr-15	1	5	2015	Bellis perennis	Asteraceae	Bellis	perennis			P
R	15	R-15	Tegan Gilmore	Apr-15	1	5	2015	Bellis perennis	Asteraceae	Bellis	perennis			P
R	16	R-16	Tegan Gilmore	Apr-15	1	5	2015	Bellis perennis	Asteraceae	Bellis	perennis			P
R	17	R-17	Tegan Gilmore	Apr-15	1	5	2015	Bellis perennis	Asteraceae	Bellis	perennis			P
R	6	R-6	Tegan Gilmore	Apr-15	1	5	2015	Bellis perennis	Asteraceae	Bellis	perennis			P
R	1	R-1	Colin Miles & Chris Beynon	May-15	26	5	2015	Bellis perennis	Asteraceae	Bellis	perennis			P
R	2	R-2	Colin Miles & Chris Beynon	May-15	26	5	2015	Bellis perennis	Asteraceae	Bellis	perennis			P
R	4	R-4	Colin Miles & Chris Beynon	May-15	26	5	2015	Bellis perennis	Asteraceae	Bellis	perennis			P
R	5	R-5	Colin Miles & Chris Beynon	May-15	26	5	2015	Bellis perennis	Asteraceae	Bellis	perennis			P
R	10	R-10	Abigail Lowe	May-15	29	5	2015	Bellis perennis	Asteraceae	Bellis	perennis			E
R	15	R-15	Abigail Lowe	May-15	29	5	2015	Bellis perennis	Asteraceae	Bellis	perennis			E
R	17	R-17	Abigail Lowe	May-15	29	5	2015	Bellis perennis	Asteraceae	Bellis	perennis			E
S	2	S-2	Michael Isaac	May-15	26	5	2015	Bellis perennis	Asteraceae	Bellis	perennis			P
S	4	S-4	Michael Isaac	May-15	26	5	2015	Bellis perennis	Asteraceae	Bellis	perennis			P
S	5	S-5	Michael Isaac	May-15	26	5	2015	Bellis perennis	Asteraceae	Bellis	perennis			P
S	7	S-7	Michael Isaac	May-15	26	5	2015	Bellis perennis	Asteraceae	Bellis	perennis			P
S	8	S-8	Michael Isaac	May-15	26	5	2015	Bellis perennis	Asteraceae	Bellis	perennis			P
U	15	U-15	Howard Mead	Apr-15	28	4	2015	Bellis perennis	Asteraceae	Bellis	perennis
U	3	U-3	Howard Mead	Apr-15	28	4	2015	Bellis perennis	Asteraceae	Bellis	perennis
U	2	U-2	Howard Mead	May-15	26	5	2015	Bellis perennis	Asteraceae	Bellis	perennis			P
U	10	U-10	Jake Moscrop	May-15	29	5	2015	Bellis perennis	Asteraceae	Bellis	perennis			P
U	11	U-11	Jake Moscrop	May-15	29	5	2015	Bellis perennis	Asteraceae	Bellis	perennis			P
U	12	U-12	Jake Moscrop	May-15	29	5	2015	Bellis perennis	Asteraceae	Bellis	perennis			P
U	13	U-13	Jake Moscrop	May-15	29	5	2015	Bellis perennis	Asteraceae	Bellis	perennis			P
U	14	U-14	Jake Moscrop	May-15	29	5	2015	Bellis perennis	Asteraceae	Bellis	perennis			P
U	15	U-15	Jake Moscrop	May-15	29	5	2015	Bellis perennis	Asteraceae	Bellis	perennis			P
U	16	U-16	Jake Moscrop	May-15	29	5	2015	Bellis perennis	Asteraceae	Bellis	perennis			P
U	4	U-4	Jake Moscrop	May-15	29	5	2015	Bellis perennis	Asteraceae	Bellis	perennis			P
U	5	U-5	Jake Moscrop	May-15	29	5	2015	Bellis perennis	Asteraceae	Bellis	perennis			P
U	6	U-6	Jake Moscrop	May-15	29	5	2015	Bellis perennis	Asteraceae	Bellis	perennis			P
U	9	U-9	Jake Moscrop	May-15	29	5	2015	Bellis perennis	Asteraceae	Bellis	perennis			P
X	1	X-1	Peter Williams	Apr-15	28	4	2015	Bellis perennis	Asteraceae	Bellis	perennis			P
X	1	X-1	Peter Williams	May-15	26	5	2015	Bellis perennis	Asteraceae	Bellis	perennis			P
Z	1	Z-1	Tegan Gilmore	Apr-15	1	5	2015	Bellis perennis	Asteraceae	Bellis	perennis			P
Z	2	Z-2	Tegan Gilmore	Apr-15	1	5	2015	Bellis perennis	Asteraceae	Bellis	perennis			P
Z	3	Z-3	Tegan Gilmore	Apr-15	1	5	2015	Bellis perennis	Asteraceae	Bellis	perennis			P
Z	4	Z-4	Tegan Gilmore	Apr-15	1	5	2015	Bellis perennis	Asteraceae	Bellis	perennis			P
Z	1	Z-1	Jake Moscrop	May-15	29	5	2015	Bellis perennis	Asteraceae	Bellis	perennis			P
Z	2	Z-2	Jake Moscrop	May-15	29	5	2015	Bellis perennis	Asteraceae	Bellis	perennis			P
Z	3	Z-3	Jake Moscrop	May-15	29	5	2015	Bellis perennis	Asteraceae	Bellis	perennis			P
U	1	U-1	Howard Mead	Apr-15	28	4	2015	Bellis sp.	Asteraceae	Bellis	sp.
U	2	U-2	Howard Mead	Apr-15	28	4	2015	Bellis sp.	Asteraceae	Bellis	sp.
U	2	U-2	Howard Mead	May-15	26	5	2015	Bellis sp.	Asteraceae	Bellis	sp.
N	3	N-3	Tegan Gilmore	Apr-15	28	4	2015	Berberis microphylla	Berberidaceae	Berberis	microphylla		19980427	P
M	3	M-3	Hazel Miles	Apr-15	28	4	2015	Berberis sp.	Berberidaceae	Berberis	sp.			P
M	9	M-9	Hazel Miles & Eleanor Lloyd	May-15	26	5	2015	Berberis sp.	Berberidaceae	Berberis	sp.			L
Z	2	Z-2	Tegan Gilmore	Apr-15	1	5	2015	Berberis sp.	Berberidaceae	Berberis	sp.		19991140	P
Z	2	Z-2	Jake Moscrop	May-15	29	5	2015	Berberis sp.	Berberidaceae	Berberis	sp.		20030824	E
G	1	G-1	Jake Moscrop, Abi Lowe, Marilla Burgess	Apr-15	1	5	2015	Berberis nevinii	Berberidaceae	Berberis	nevinii			L
W	1	W-1	Jake Moscrop, Abi Lowe	Apr-15	28	4	2015	Bergenia purpurascens	Saxifragaceae	Bergenia	purpurascens			P
W	1	W-1	Abigail Lowe	May-15	27	5	2015	Bergenia purpurascens	Saxifragaceae	Bergenia	purpurascens		20050378	P
P	6	P-6	Marie Evans, Anne Causley	Apr-15	28	4	2015	Bergenia sp.	Saxifragaceae	Bergenia	sp.			L
Q	3	Q-3	John James, Chris Clayton	Apr-15	28	4	2015	Bergenia sp.	Saxifragaceae	Bergenia	sp.	Bach		P
Q	3	Q-3	John James, Chris Clayton	Apr-15	28	4	2015	Bergenia sp.	Saxifragaceae	Bergenia	sp.	Silberlicht		P
Q	3	Q-3	John James, Chris Clayton	Apr-15	28	4	2015	Bergenia sp.	Saxifragaceae	Bergenia	sp.	Bressingham White		P
P	7	P-7	Marie Evans, Anne Causley	Apr-15	28	4	2015	Bergenia sp.	Saxifragaceae	Bergenia	sp.	Rotblum	20000390
P	7	P-7	Marie Evans & Anne Causley	May-15	26	5	2015	Bergenia sp.	Saxifragaceae	Bergenia	sp.	Rotblum	20000390	L
G	1	G-1	Jake Moscrop, Abi Lowe, Marilla Burgess	Apr-15	1	5	2015	Berzelia lanuginosa	Saxifragaceae	Berzelia	lanuginosa			P
G	1	G-1	Jake Moscrop, Abi Lowe, Marilla Burgess	Apr-15	1	5	2015	Beschorneria septentrionalis	Asparagaceae	Beschorneria	septentrionalis			E
G	1	G-1	Jake Moscrop	May-15	28	5	2015	Billardiera heterophylla	Pittosporaceae	Billardiera	heterophylla			P
C	7	C-7	Abigail Lowe	May-15	26	5	2015	Borago officinalis	Boraginaceae	Borago	officinalis			E
D	16	D-16	Jake Moscrop, Abi Lowe	Apr-15	28	4	2015	Borago officinalis	Boraginaceae	Borago	officinalis			E
D	4	D-4	Jake Moscrop, Abi Lowe	Apr-15	28	4	2015	Borago officinalis	Boraginaceae	Borago	officinalis			E
D	5	D-5	Jake Moscrop, Abi Lowe	Apr-15	28	4	2015	Borago officinalis	Boraginaceae	Borago	officinalis			P
D	6	D-6	Jake Moscrop, Abi Lowe	Apr-15	28	4	2015	Borago officinalis	Boraginaceae	Borago	officinalis			E
D	12	D-12	Abigail Lowe	May-15	27	5	2015	Borago officinalis	Boraginaceae	Borago	officinalis			E
D	16	D-16	Abigail Lowe	May-15	27	5	2015	Borago officinalis	Boraginaceae	Borago	officinalis			E
D	4	D-4	Abigail Lowe	May-15	27	5	2015	Borago officinalis	Boraginaceae	Borago	officinalis			E
D	5	D-5	Abigail Lowe	May-15	27	5	2015	Borago officinalis	Boraginaceae	Borago	officinalis			E
W	6	W-6	Jake Moscrop, Abi Lowe	Apr-15	28	4	2015	Borago officinalis	Boraginaceae	Borago	officinalis			E
W	6	W-6	Abigail Lowe	May-15	27	5	2015	Borago officinalis	Boraginaceae	Borago	officinalis			E
W	7	W-7	Abigail Lowe	May-15	27	5	2015	Borago officinalis	Boraginaceae	Borago	officinalis			E
C	7	C-7	Abigail Lowe	May-15	26	5	2015	Borago pygmaea	Boraginaceae	Borago	pygmaea		20140208	P
Q	1	Q-1	John James, Chris Clayton	Apr-15	28	4	2015	Borago sp.	Boraginaceae	Borago	sp.			P
G	1	G-1	Jake Moscrop, Abi Lowe, Marilla Burgess	Apr-15	30	4	2015	Boronia heterophylla	Rutaceae	Boronia	heterophylla			L
G	1	G-1	Jake Moscrop	May-15	27	5	2015	Boykinia rotundifolia	Saxifragaceae	Boykinia	rotundifolia			P
W	6	W-6	Jake Moscrop, Abi Lowe	Apr-15	28	4	2015	Brassica napus	Brassicaceae	Brassica	napus	Red Russian		E
W	7	W-7	Abigail Lowe	May-15	27	5	2015	Brassica napus	Brassicaceae	Brassica	napus	Red Russian	00000035	P
D	6	D-6	Jake Moscrop, Abi Lowe	Apr-15	28	4	2015	Brassica oleracea	Brassicaceae	Brassica	oleracea	Sutherland		E
L	1	L-1	Jake Moscrop	May-15	26	5	2015	Brassica oleracea	Brassicaceae	Brassica	oleracea			P
N	2	N-2	Abigail Lowe	May-15	28	5	2015	Brassica sp.	Brassicaceae	Brassica	sp.			L
N	7	N-7	Tegan Gilmore	Apr-15	28	4	2015	Brodiaea terrestris	Asparagaceae	Brodiaea	terrestris		19991551	E
N	7	N-7	Abigail Lowe	May-15	28	5	2015	Brodiaea terrestris	Asparagaceae	Brodiaea	terrestris		19991551	E
B	18	B-18	Jake Moscrop, Abi Lowe	Apr-15	28	4	2015	Brunnera macrophylla	Boraginaceae	Brunnera	macrophylla			P
B	18	B-18	Abigail Lowe	May-15	26	5	2015	Brunnera macrophylla	Boraginaceae	Brunnera	macrophylla	Langtrees
C	7	C-7	Jake Moscrop, Abi Lowe	Apr-15	28	4	2015	Brunnera macrophylla	Boraginaceae	Brunnera	macrophylla	Hadspen Cream		P
C	7	C-7	Abigail Lowe	May-15	26	5	2015	Brunnera macrophylla	Boraginaceae	Brunnera	macrophylla	Langtrees		P
J	2	J-2	Sue Davies	May-15	26	5	2015	Brunnera macrophylla	Boraginaceae	Brunnera	macrophylla			P
Q	1	Q-1	John James, Chris Clayton	Apr-15	28	4	2015	Brunnera macrophylla	Boraginaceae	Brunnera	macrophylla			E
Q	12	Q-12	John James, Chris Clayton	Apr-15	28	4	2015	Brunnera macrophylla	Boraginaceae	Brunnera	macrophylla			P
Q	5	Q-5	John James, Chris Clayton	Apr-15	28	4	2015	Brunnera macrophylla	Boraginaceae	Brunnera	macrophylla			P
C	7	C-7	Abigail Lowe	May-15	26	5	2015	Buglossoides purpurocaerulea	Boraginaceae	Buglossoides	purpurocaerulea		20080496	P
T	1	T-1	Abigail Lowe	May-15	28	5	2015	Bulbophyllum echinolabium	Orchidaceae	Bulbophyllum	echinolabium			P
N	9	N-9	Tegan Gilmore	Apr-15	28	4	2015	Calathea zebrina	Marantaceae	Calathea	zebrina		20071077	L
N	9	N-9	Abigail Lowe	May-15	28	5	2015	Calathea zebrina	Marantaceae	Calathea	zebrina
G	1	G-1	Jake Moscrop, Abi Lowe, Marilla Burgess	Apr-15	30	4	2015	Calceolaria ascendens	Calceolariaceae	Calceolaria	ascendens			P
G	1	G-1	Jake Moscrop	May-15	28	5	2015	Calceolaria ascendens	Calceolariaceae	Calceolaria	ascendens			P
G	1	G-1	Jake Moscrop	May-15	28	5	2015	Calceolaria nitida	Calceolariaceae	Calceolaria	nitida			E
G	1	G-1	Jake Moscrop	May-15	28	5	2015	Calceolaria petioalaris	Calceolariaceae	Calceolaria	petioalaris			E
G	1	G-1	Jake Moscrop, Abi Lowe, Marilla Burgess	Apr-15	30	4	2015	Calceolaria purpurea	Calceolariaceae	Calceolaria	purpurea			P
G	1	G-1	Jake Moscrop	May-15	28	5	2015	Calceolaria purpurea	Calceolariaceae	Calceolaria	purpurea			P
N	1	N-1	Tegan Gilmore	Apr-15	28	4	2015	Calendula officinalis	Asteraceae	Calendula	officinalis		20140172	P
N	7	N-7	Tegan Gilmore	Apr-15	28	4	2015	Calendula officinalis	Asteraceae	Calendula	officinalis			P
N	7	N-7	Tegan Gilmore	Apr-15	28	4	2015	Calendula officinalis	Asteraceae	Calendula	officinalis		20140172
N	1	N-1	Abigail Lowe	May-15	28	5	2015	Calendula officinalis	Asteraceae	Calendula	officinalis			P
N	7	N-7	Abigail Lowe	May-15	28	5	2015	Calendula officinalis	Asteraceae	Calendula	officinalis		20140172	P
G	1	G-1	Jake Moscrop, Abi Lowe, Marilla Burgess	Apr-15	30	4	2015	Callistemon citrinus	Myrtaceae	Callistemon	citrinus			P
G	1	G-1	Jake Moscrop	May-15	28	5	2015	Callistemon citrinus	Myrtaceae	Callistemon	citrinus	Splendens		P
G	1	G-1	Jake Moscrop, Abi Lowe, Marilla Burgess	Apr-15	30	4	2015	Callistemon citrinus	Myrtaceae	Callistemon	citrinus	Splendens		P
G	1	G-1	Jake Moscrop, Abi Lowe, Marilla Burgess	Apr-15	30	4	2015	Callistemon macropunctatus	Myrtaceae	Callistemon	macropunctatus			P
G	1	G-1	Jake Moscrop	May-15	27	5	2015	Callistemon macropunctatus	Myrtaceae	Callistemon	macropunctatus			P
G	1	G-1	Jake Moscrop, Abi Lowe, Marilla Burgess	Apr-15	30	4	2015	Callistemon speciosus	Myrtaceae	Callistemon	speciosus			P
G	1	G-1	Jake Moscrop	May-15	27	5	2015	Callistemon speciosus	Myrtaceae	Callistemon	speciosus			L
G	1	G-1	Jake Moscrop	May-15	27	5	2015	Callistemon subulatus	Myrtaceae	Callistemon	subulatus			P
G	1	G-1	Jake Moscrop	May-15	27	5	2015	Callistemon viminalis	Myrtaceae	Callistemon	viminalis	Captain Cook		P
G	1	G-1	Jake Moscrop, Abi Lowe, Marilla Burgess	Apr-15	30	4	2015	Callistemon viminalis	Myrtaceae	Callistemon	viminalis	Captain Cook		E
N	7	N-7	Tegan Gilmore	Apr-15	28	4	2015	Calochortus albus	Liliaceae	Calochortus	albus		20100653	P
N	7	N-7	Tegan Gilmore	Apr-15	28	4	2015	Calochortus luteus	Liliaceae	Calochortus	luteus	Golden Orb	20100645	E
N	7	N-7	Tegan Gilmore	Apr-15	28	4	2015	Calochortus sp.	Liliaceae	Calochortus	sp.			p
N	7	N-7	Tegan Gilmore	Apr-15	28	4	2015	Calochortus superbus	Liliaceae	Calochortus	superbus		20010225	P
N	7	N-7	Abigail Lowe	May-15	28	5	2015	Calochortus superbus	Liliaceae	Calochortus	superbus		20100655	P
G	1	G-1	Jake Moscrop, Abi Lowe, Marilla Burgess	Apr-15	30	4	2015	Calothamnus quadrifidus	Myrtaceae	Calothamnus	quadrifidus			P
G	1	G-1	Jake Moscrop	May-15	27	5	2015	Calothamnus quadrifidus	Myrtaceae	Calothamnus	quadrifidus			P
G	1	G-1	Jake Moscrop, Abi Lowe, Marilla Burgess	Apr-15	30	4	2015	Calothamnus quadrifidus	Myrtaceae	Calothamnus	quadrifidus	Dwarf		E
G	1	G-1	Jake Moscrop, Abi Lowe, Marilla Burgess	Apr-15	30	4	2015	Calothamnus validus	Myrtaceae	Calothamnus	validus			P
F	1	F-1	Jake Moscrop	Apr-15	1	5	2015	Caltha palustris	Ranunculaceae	Caltha	palustris			P
N	6	N-6	Tegan Gilmore	Apr-15	28	4	2015	Caltha palustris	Ranunculaceae	Caltha	palustris			P
R	5	R-5	Colin Miles	Apr-15	28	4	2015	Caltha palustris	Ranunculaceae	Caltha	palustris
R	10	R-10	Tegan Gilmore	Apr-15	1	5	2015	Caltha palustris	Ranunculaceae	Caltha	palustris			L
R	17	R-17	Tegan Gilmore	Apr-15	1	5	2015	Caltha palustris	Ranunculaceae	Caltha	palustris			P
R	3	R-3	Colin Miles & Chris Beynon	May-15	26	5	2015	Caltha palustris	Ranunculaceae	Caltha	palustris			P
U	16	U-16	Howard Mead	Apr-15	28	4	2015	Caltha palustris	Ranunculaceae	Caltha	palustris
X	1	X-1	Peter Williams	Apr-15	28	4	2015	Caltha palustris	Ranunculaceae	Caltha	palustris			P
X	1	X-1	Peter Williams	May-15	26	5	2015	Caltha palustris	Ranunculaceae	Caltha	palustris
A	1	A-1	Abigail Lowe	May-15	27	5	2015	Calycanthus floridus	Calycanthaceae	Calycanthus	floridus		20050325	E
A	12	A-12	Abigail Lowe	May-15	27	5	2015	Camassia cusickii	Asparagaceae	Camassia	cusickii		20110572	P
A	12	A-12	Abigail Lowe	May-15	27	5	2015	Camassia leichtlinii	Asparagaceae	Camassia	leichtlinii	Sacajawea	20100276	E
A	12	A-12	Abigail Lowe	May-15	27	5	2015	Camassia leichtlinii	Asparagaceae	Camassia	leichtlinii	ssp. suksdorfii Caerulea Group	20021587	L
A	12	A-12	Jake Moscrop, Abi Lowe	Apr-15	28	4	2015	Camassia leichtlinii	Asparagaceae	Camassia	leichtlinii	ssp. suksdorfii Caerulea Group		E
A	12	A-12	Abigail Lowe	May-15	27	5	2015	Camassia sp.	Asparagaceae	Camassia	sp.			E
W	1	W-1	Abigail Lowe	May-15	27	5	2015	Camellia japonica	Theaceae	Camellia	japonica	Jean Lynne		L
J	1	J-1	Susan Davies	Apr-15	28	4	2015	Camellia sp.	Theaceae	Camellia	sp.			L
W	2	W-2	Jake Moscrop, Abi Lowe	Apr-15	28	4	2015	Camellia sp.	Theaceae	Camellia	sp.			L
W	3	W-3	Jake Moscrop, Abi Lowe	Apr-15	28	4	2015	Camellia sp.	Theaceae	Camellia	sp.	Cornish Snow		L
W	1	W-1	Jake Moscrop, Abi Lowe	Apr-15	28	4	2015	Camellia x williamsii	Theaceae	Camellia	x williamsii	J.C Williams		L
Q	19	Q-19	John James, Chris Clayton	Apr-15	28	4	2015	Campanula lactiflora	Campanulaceae	Campanula	lactiflora			P
G	1	G-1	Jake Moscrop	May-15	26	5	2015	Campanula primulifolia	Campanulaceae	Campanula	primulifolia			P
G	1	G-1	Jake Moscrop	May-15	26	5	2015	Campanula pyramidalis	Campanulaceae	Campanula	pyramidalis			P
G	1	G-1	Jake Moscrop, Abi Lowe, Marilla Burgess	Apr-15	28	4	2015	Campanula x media	Campanulaceae	Campanula	x media			P
F	1	F-1	Jake Moscrop	May-15	28	5	2015	Cardamine flexuosa	Brassicaceae	Cardamine	flexuosa			E
L	1	L-1	Jake Moscrop	Apr-15	29	4	2015	Cardamine flexuosa	Brassicaceae	Cardamine	flexuosa			L
S	5	S-5	Michael Isaac	Apr-15	28	4	2015	Cardamine flexuosa	Brassicaceae	Cardamine	flexuosa			P
Q	14	Q-14	Chris Clayton & Julie Roberts	May-15	26	5	2015	Cardamine hirsuta	Brassicaceae	Cardamine	hirsuta			P
R	3	R-3	Colin Miles	Apr-15	28	4	2015	Cardamine hirsuta	Brassicaceae	Cardamine	hirsuta
Q	1	Q-1	John James, Chris Clayton	Apr-15	28	4	2015	Cardamine impatiens	Brassicaceae	Cardamine	impatiens			P
E	1	E-1	Susan Davies	Apr-15	28	4	2015	Cardamine pratensis	Brassicaceae	Cardamine	pratensis			P
E	2	E-2	Susan Davies	Apr-15	28	4	2015	Cardamine pratensis	Brassicaceae	Cardamine	pratensis
E	3	E-3	Susan Davies	Apr-15	28	4	2015	Cardamine pratensis	Brassicaceae	Cardamine	pratensis			P
E	4	E-4	Susan Davies	Apr-15	28	4	2015	Cardamine pratensis	Brassicaceae	Cardamine	pratensis			P
E	6	E-6	Susan Davies	Apr-15	28	4	2015	Cardamine pratensis	Brassicaceae	Cardamine	pratensis			P
E	3	E-3	Sue Davies	May-15	26	5	2015	Cardamine pratensis	Brassicaceae	Cardamine	pratensis			L
E	4	E-4	Sue Davies	May-15	26	5	2015	Cardamine pratensis	Brassicaceae	Cardamine	pratensis			L
F	1	F-1	Jake Moscrop	Apr-15	1	5	2015	Cardamine pratensis	Brassicaceae	Cardamine	pratensis			P
F	1	F-1	Jake Moscrop	May-15	28	5	2015	Cardamine pratensis	Brassicaceae	Cardamine	pratensis			L
H	1	H-1	Tegan Gilmore	Apr-15	30	4	2015	Cardamine pratensis	Brassicaceae	Cardamine	pratensis			P
H	1	H-1	Laura Jones	May-15	27	5	2015	Cardamine pratensis	Brassicaceae	Cardamine	pratensis			L
J	1	J-1	Susan Davies	Apr-15	28	4	2015	Cardamine pratensis	Brassicaceae	Cardamine	pratensis			P
J	7	J-7	Susan Davies	Apr-15	28	4	2015	Cardamine pratensis	Brassicaceae	Cardamine	pratensis			P
K	1	K-1	Tegan Gilmore	Apr-15	30	4	2015	Cardamine pratensis	Brassicaceae	Cardamine	pratensis			P
K	2	K-2	Tegan Gilmore	Apr-15	30	4	2015	Cardamine pratensis	Brassicaceae	Cardamine	pratensis			P
K	3	K-3	Tegan Gilmore	Apr-15	30	4	2015	Cardamine pratensis	Brassicaceae	Cardamine	pratensis			P
K	4	K-4	Tegan Gilmore	Apr-15	30	4	2015	Cardamine pratensis	Brassicaceae	Cardamine	pratensis			P
K	5	K-5	Tegan Gilmore	Apr-15	30	4	2015	Cardamine pratensis	Brassicaceae	Cardamine	pratensis			P
K	1	K-1	Jake Moscrop	May-15	27	5	2015	Cardamine pratensis	Brassicaceae	Cardamine	pratensis			L
K	2	K-2	Jake Moscrop	May-15	27	5	2015	Cardamine pratensis	Brassicaceae	Cardamine	pratensis			L
K	3	K-3	Jake Moscrop	May-15	27	5	2015	Cardamine pratensis	Brassicaceae	Cardamine	pratensis			L
K	5	K-5	Jake Moscrop	May-15	27	5	2015	Cardamine pratensis	Brassicaceae	Cardamine	pratensis			L
L	1	L-1	Jake Moscrop	Apr-15	29	4	2015	Cardamine pratensis	Brassicaceae	Cardamine	pratensis			P
L	1	L-1	Jake Moscrop	May-15	26	5	2015	Cardamine pratensis	Brassicaceae	Cardamine	pratensis			L
M	21	M-21	Hazel Miles	Apr-15	28	4	2015	Cardamine pratensis	Brassicaceae	Cardamine	pratensis			P
N	3	N-3	Tegan Gilmore	Apr-15	28	4	2015	Cardamine pratensis	Brassicaceae	Cardamine	pratensis			P
N	6	N-6	Tegan Gilmore	Apr-15	28	4	2015	Cardamine pratensis	Brassicaceae	Cardamine	pratensis			P
N	3	N-3	Abigail Lowe	May-15	28	5	2015	Cardamine pratensis	Brassicaceae	Cardamine	pratensis			P
N	4	N-4	Abigail Lowe	May-15	28	5	2015	Cardamine pratensis	Brassicaceae	Cardamine	pratensis			P
Q	12	Q-12	John James, Chris Clayton	Apr-15	28	4	2015	Cardamine pratensis	Brassicaceae	Cardamine	pratensis			P
Q	7	Q-7	John James, Chris Clayton	Apr-15	28	4	2015	Cardamine pratensis	Brassicaceae	Cardamine	pratensis			P
Q	7	Q-7	John James, Chris Clayton	Apr-15	28	4	2015	Cardamine pratensis	Brassicaceae	Cardamine	pratensis			P
R	1	R-1	Colin Miles	Apr-15	28	4	2015	Cardamine pratensis	Brassicaceae	Cardamine	pratensis			P
R	2	R-2	Colin Miles	Apr-15	28	4	2015	Cardamine pratensis	Brassicaceae	Cardamine	pratensis			P
R	4	R-4	Colin Miles	Apr-15	28	4	2015	Cardamine pratensis	Brassicaceae	Cardamine	pratensis			P
R	5	R-5	Colin Miles	Apr-15	28	4	2015	Cardamine pratensis	Brassicaceae	Cardamine	pratensis			P
R	10	R-10	Tegan Gilmore	Apr-15	1	5	2015	Cardamine pratensis	Brassicaceae	Cardamine	pratensis			P
R	14	R-14	Tegan Gilmore	Apr-15	1	5	2015	Cardamine pratensis	Brassicaceae	Cardamine	pratensis			P
R	15	R-15	Tegan Gilmore	Apr-15	1	5	2015	Cardamine pratensis	Brassicaceae	Cardamine	pratensis			P
R	17	R-17	Tegan Gilmore	Apr-15	1	5	2015	Cardamine pratensis	Brassicaceae	Cardamine	pratensis			P
R	1	R-1	Colin Miles & Chris Beynon	May-15	26	5	2015	Cardamine pratensis	Brassicaceae	Cardamine	pratensis			P
R	2	R-2	Colin Miles & Chris Beynon	May-15	26	5	2015	Cardamine pratensis	Brassicaceae	Cardamine	pratensis			P
R	5	R-5	Colin Miles & Chris Beynon	May-15	26	5	2015	Cardamine pratensis	Brassicaceae	Cardamine	pratensis			P
S	1	S-1	Michael Isaac	Apr-15	28	4	2015	Cardamine pratensis	Brassicaceae	Cardamine	pratensis			P
S	2	S-2	Michael Isaac	Apr-15	28	4	2015	Cardamine pratensis	Brassicaceae	Cardamine	pratensis			P
S	4	S-4	Michael Isaac	Apr-15	28	4	2015	Cardamine pratensis	Brassicaceae	Cardamine	pratensis			P
S	5	S-5	Michael Isaac	Apr-15	28	4	2015	Cardamine pratensis	Brassicaceae	Cardamine	pratensis			P
S	1	S-1	Michael Isaac	May-15	26	5	2015	Cardamine pratensis	Brassicaceae	Cardamine	pratensis			L
S	7	S-7	Michael Isaac	May-15	26	5	2015	Cardamine pratensis	Brassicaceae	Cardamine	pratensis			L
U	1	U-1	Howard Mead	Apr-15	28	4	2015	Cardamine pratensis	Brassicaceae	Cardamine	pratensis
U	11	U-11	Howard Mead	Apr-15	28	4	2015	Cardamine pratensis	Brassicaceae	Cardamine	pratensis
U	13	U-13	Howard Mead	Apr-15	28	4	2015	Cardamine pratensis	Brassicaceae	Cardamine	pratensis
U	15	U-15	Howard Mead	Apr-15	28	4	2015	Cardamine pratensis	Brassicaceae	Cardamine	pratensis
U	16	U-16	Howard Mead	Apr-15	28	4	2015	Cardamine pratensis	Brassicaceae	Cardamine	pratensis
U	2	U-2	Howard Mead	Apr-15	28	4	2015	Cardamine pratensis	Brassicaceae	Cardamine	pratensis
U	3	U-3	Howard Mead	Apr-15	28	4	2015	Cardamine pratensis	Brassicaceae	Cardamine	pratensis
U	1	U-1	Howard Mead	May-15	26	5	2015	Cardamine pratensis	Brassicaceae	Cardamine	pratensis			L
U	2	U-2	Howard Mead	May-15	26	5	2015	Cardamine pratensis	Brassicaceae	Cardamine	pratensis
U	3	U-3	Howard Mead	May-15	26	5	2015	Cardamine pratensis	Brassicaceae	Cardamine	pratensis
U	8	U-8	Howard Mead	May-15	26	5	2015	Cardamine pratensis	Brassicaceae	Cardamine	pratensis
U	10	U-3	Jake Moscrop	May-15	29	5	2015	Cardamine pratensis	Brassicaceae	Cardamine	pratensis			P
U	15	U-15	Jake Moscrop	May-15	29	5	2015	Cardamine pratensis	Brassicaceae	Cardamine	pratensis			P
U	6	U-6	Jake Moscrop	May-15	29	5	2015	Cardamine pratensis	Brassicaceae	Cardamine	pratensis			P
X	1	X-1	Peter Williams	Apr-15	28	4	2015	Cardamine pratensis	Brassicaceae	Cardamine	pratensis			E
X	1	X-1	Peter Williams	May-15	26	5	2015	Cardamine pratensis	Brassicaceae	Cardamine	pratensis			L
Y	1	Y-1	Jake Moscrop	Apr-15	29	4	2015	Cardamine pratensis	Brassicaceae	Cardamine	pratensis			P
Z	1	Z-1	Tegan Gilmore	Apr-15	1	5	2015	Cardamine pratensis	Brassicaceae	Cardamine	pratensis			P
Z	2	Z-2	Tegan Gilmore	Apr-15	1	5	2015	Cardamine pratensis	Brassicaceae	Cardamine	pratensis			P
Z	3	Z-3	Tegan Gilmore	Apr-15	1	5	2015	Cardamine pratensis	Brassicaceae	Cardamine	pratensis			P
Z	4	Z-4	Tegan Gilmore	Apr-15	1	5	2015	Cardamine pratensis	Brassicaceae	Cardamine	pratensis			P
Z	1	Z-1	Jake Moscrop	May-15	29	5	2015	Cardamine pratensis	Brassicaceae	Cardamine	pratensis			P
Z	4	Z-4	Jake Moscrop	May-15	29	5	2015	Cardamine pratensis	Brassicaceae	Cardamine	pratensis			P
B	9	B-9	Jake Moscrop, Abi Lowe	Apr-15	28	4	2015	Cardamine quinquefolia	Brassicaceae	Cardamine	quinquefolia			P
E	4	E-4	Susan Davies	Apr-15	28	4	2015	Cardamine sp.	Brassicaceae	Cardamine	sp.			P
G	1	G-1	Jake Moscrop, Abi Lowe, Marilla Burgess	Apr-15	1	5	2015	Ceanothus sp.	Rhamnaceae	Ceanothus	sp.	Blue Mound		P
G	1	G-1	Jake Moscrop, Abi Lowe, Marilla Burgess	Apr-15	1	5	2015	Ceanothus sp.	Rhamnaceae	Ceanothus	sp.	Concha		P
N	7	N-7	Tegan Gilmore	Apr-15	28	4	2015	Ceanothus sp.	Rhamnaceae	Ceanothus	sp.	Cynthia Postan	20120798	P
N	7	N-7	Abigail Lowe	May-15	28	5	2015	Ceanothus sp.	Rhamnaceae	Ceanothus	sp.	Cynthia Postan	2012078	E
P	6	P-6	Marie Evans, Anne Causley	Apr-15	28	4	2015	Ceanothus sp.	Rhamnaceae	Ceanothus	sp.			E
P	6	P-6	Marie Evans & Anne Causley	May-15	26	5	2015	Ceanothus sp.	Rhamnaceae	Ceanothus	sp.			P
Q	32	Q-32	Chris Clayton & Julie Roberts	May-15	26	5	2015	Ceanothus sp.	Rhamnaceae	Ceanothus	sp.	Puget Blue	20110137	P
W	4	W-4	Abigail Lowe	May-15	26	5	2015	Ceanothus sp.	Rhamnaceae	Ceanothus	sp.	Puget Blue	20110137	P
B	12	B-12	Abigail Lowe	May-15	26	5	2015	Ceanothus thyrsiflorus	Rhamnaceae	Ceanothus	thyrsiflorus	var. repens	20110138	P
W	5	W-5	Abigail Lowe	May-15	26	5	2015	Ceanothus thyrsiflorus	Rhamnaceae	Ceanothus	thyrsiflorus	var. repens	20110132	P
G	1	G-1	Jake Moscrop	May-15	26	5	2015	Cedronella canariensis	Lamiaceae	Cedronella	canariensis			E
C	16	C-16	Abigail Lowe	May-15	26	5	2015	Centaurea sp.	Asteraceae	Centaurea	sp.			P
C	17	C-17	Abigail Lowe	May-15	26	5	2015	Centranthus ruber	Caprifoliaceae	Centranthus	ruber	var. coccineus	20050909	P
N	6	N-6	Tegan Gilmore	Apr-15	28	4	2015	Cerastium alpinum	Caryophyllaceae	Cerastium	alpinum		20100477	P
E	1	E-1	Sue Davies	May-15	26	5	2015	Cerastium fontanum	Caryophyllaceae	Cerastium	fontanum			P
E	2	E-2	Sue Davies	May-15	26	5	2015	Cerastium fontanum	Caryophyllaceae	Cerastium	fontanum			P
F	1	F-1	Jake Moscrop	May-15	28	5	2015	Cerastium fontanum	Caryophyllaceae	Cerastium	fontanum			P
H	1	H-1	Laura Jones	May-15	27	5	2015	Cerastium fontanum	Caryophyllaceae	Cerastium	fontanum			E
L	1	L-1	Jake Moscrop	May-15	26	5	2015	Cerastium fontanum	Caryophyllaceae	Cerastium	fontanum			E
M	19	M-19	Hazel Miles & Eleanor Lloyd	May-15	26	5	2015	Cerastium fontanum	Caryophyllaceae	Cerastium	fontanum			P
M	20	M-20	Hazel Miles & Eleanor Lloyd	May-15	26	5	2015	Cerastium fontanum	Caryophyllaceae	Cerastium	fontanum			P
N	3	N-3	Abigail Lowe	May-15	28	5	2015	Cerastium fontanum	Caryophyllaceae	Cerastium	fontanum			P
N	6	N-6	Abigail Lowe	May-15	28	5	2015	Cerastium fontanum	Caryophyllaceae	Cerastium	fontanum			P
R	2	R-2	Colin Miles & Chris Beynon	May-15	26	5	2015	Cerastium fontanum	Caryophyllaceae	Cerastium	fontanum
S	1	S-1	Michael Isaac	May-15	26	5	2015	Cerastium fontanum	Caryophyllaceae	Cerastium	fontanum			P
S	2	S-2	Michael Isaac	May-15	26	5	2015	Cerastium fontanum	Caryophyllaceae	Cerastium	fontanum			P
S	4	S-4	Michael Isaac	May-15	26	5	2015	Cerastium fontanum	Caryophyllaceae	Cerastium	fontanum			P
S	5	S-5	Michael Isaac	May-15	26	5	2015	Cerastium fontanum	Caryophyllaceae	Cerastium	fontanum			P
S	7	S-7	Michael Isaac	May-15	26	5	2015	Cerastium fontanum	Caryophyllaceae	Cerastium	fontanum			P
U	1	U-1	Howard Mead	May-15	26	5	2015	Cerastium fontanum	Caryophyllaceae	Cerastium	fontanum			E
U	2	U-2	Howard Mead	May-15	26	5	2015	Cerastium fontanum	Caryophyllaceae	Cerastium	fontanum
U	3	U-3	Howard Mead	May-15	26	5	2015	Cerastium fontanum	Caryophyllaceae	Cerastium	fontanum
Z	1	Z-1	Tegan Gilmore	Apr-15	1	5	2015	Cerastium fontanum	Caryophyllaceae	Cerastium	fontanum			E
Z	1	Z-1	Jake Moscrop	May-15	29	5	2015	Cerastium fontanum	Caryophyllaceae	Cerastium	fontanum			E
Z	4	Z-4	Jake Moscrop	May-15	29	5	2015	Cerastium fontanum	Caryophyllaceae	Cerastium	fontanum			E
U	3	U-3	Howard Mead	May-15	26	5	2015	Cerastium glomeratum	Caryophyllaceae	Cerastium	glomeratum
V	1	V-1	Jake Moscrop, Laura Jones and Natasha de Vere	May-15	28	5	2015	Cerastium tomentosum	Caryophyllaceae	Cerastium	tomentosum			P
G	1	G-1	Jake Moscrop	May-15	26	5	2015	Cerinthe major	Boraginaceae	Cerinthe	major	Purpurascens		P
G	1	G-1	Jake Moscrop, Abi Lowe, Marilla Burgess	Apr-15	30	4	2015	Cerinthe major	Boraginaceae	Cerinthe	major	var. purpurascens		P
G	1	G-1	Jake Moscrop, Abi Lowe, Marilla Burgess	Apr-15	30	4	2015	Cestrum parqui	Solanaceae	Cestrum	parqui			P
G	1	G-1	Jake Moscrop	May-15	28	5	2015	Cestrum parqui	Solanaceae	Cestrum	parqui			P
B	19	B-19	Abigail Lowe	May-15	26	5	2015	Chaenomeles speciosa	Rosaceae	Chaenomeles	speciosa	Nivalis		P
W	1	W-1	Jake Moscrop, Abi Lowe	Apr-15	28	4	2015	Chaenomeles x superba	Rosaceae	Chaenomeles	x superba			P
W	1	W-1	Abigail Lowe	May-15	27	5	2015	Chaenomeles x superba	Rosaceae	Chaenomeles	x superba	Knap Hill Scarlet	20050107	P
G	1	G-1	Jake Moscrop, Abi Lowe, Marilla Burgess	Apr-15	30	4	2015	Chamelaucium uncinatum	Myrtaceae	Chamelaucium	uncinatum			P
G	1	G-1	Jake Moscrop	May-15	27	5	2015	Chamelaucium uncinatum	Myrtaceae	Chamelaucium	uncinatum			P
M	9	M-9	Hazel Miles	Apr-15	28	4	2015	Chelidonium majus	Papaveraceae	Chelidonium	majus			L
N	1	N-1	Tegan Gilmore	Apr-15	28	4	2015	Chelidonium majus	Papaveraceae	Chelidonium	majus			P
N	1	N-1	Abigail Lowe	May-15	28	5	2015	Chelidonium majus	Papaveraceae	Chelidonium	majus		20060664	P
P	6	P-6	Marie Evans & Anne Causley	May-15	26	5	2015	Choisya sp.	Rutaceae	Choisya	sp.	Sun Dance		L
N	7	N-7	Tegan Gilmore	Apr-15	28	4	2015	Chorizema rhombeum	Leguminosae	Chorizema	rhombeum		20130260	P
G	1	G-1	Jake Moscrop	May-15	26	5	2015	Chrysocoma coma-aurea	Asteraceae	Chrysocoma	coma-aurea			P
S	8	S-8	Michael Isaac	Apr-15	28	4	2015	Chrysosplenium oppositifolium	Saxifragaceae	Chrysosplenium	oppositifolium			P
X	1	X-1	Peter Williams	Apr-15	28	4	2015	Chrysosplenium oppositifolium	Saxifragaceae	Chrysosplenium	oppositifolium			E
K	3	K-3	Jake Moscrop	May-15	27	5	2015	Cirsium palustre	Asteraceae	Cirsium	palustre			E
K	5	K-5	Jake Moscrop	May-15	27	5	2015	Cirsium palustre	Asteraceae	Cirsium	palustre			E
N	3	N-3	Abigail Lowe	May-15	28	5	2015	Cirsium palustre	Asteraceae	Cirsium	palustre			E
R	10	R-10	Abigail Lowe	May-15	29	5	2015	Cirsium palustre	Asteraceae	Cirsium	palustre			E
G	1	G-1	Jake Moscrop, Abi Lowe, Marilla Burgess	Apr-15	28	4	2015	Cistus chinamadensis	Cistaceae	Cistus	chinamadensis			P
G	1	G-1	Jake Moscrop, Abi Lowe, Marilla Burgess	Apr-15	28	4	2015	Cistus creticus	Cistaceae	Cistus	creticus			E
G	1	G-1	Jake Moscrop	May-15	26	5	2015	Cistus creticus	Cistaceae	Cistus	creticus	ssp. eriocephalus		P
G	1	G-1	Jake Moscrop, Abi Lowe, Marilla Burgess	Apr-15	28	4	2015	Cistus crispus	Cistaceae	Cistus	crispus			E
G	1	G-1	Jake Moscrop	May-15	26	5	2015	Cistus crispus	Cistaceae	Cistus	crispus			P
N	1	N-1	Abigail Lowe	May-15	28	5	2015	Cistus dubius	Cistaceae	Cistus	dubius	Pechii Group	20061879	P
G	1	G-1	Jake Moscrop, Abi Lowe, Marilla Burgess	Apr-15	28	4	2015	Cistus horrens	Cistaceae	Cistus	horrens			L
G	1	G-1	Jake Moscrop	May-15	26	5	2015	Cistus horrens	Cistaceae	Cistus	horrens			L
G	1	G-1	Jake Moscrop, Abi Lowe, Marilla Burgess	Apr-15	28	4	2015	Cistus monspeliensis	Cistaceae	Cistus	monspeliensis			E
G	1	G-1	Jake Moscrop	May-15	28	5	2015	Cistus monspeliensis	Cistaceae	Cistus	monspeliensis			L
N	7	N-7	Tegan Gilmore	Apr-15	28	4	2015	Cistus monspeliensis	Cistaceae	Cistus	monspeliensis		19990580	P
N	7	N-7	Abigail Lowe	May-15	28	5	2015	Cistus monspeliensis	Cistaceae	Cistus	monspeliensis		19990580	E
P	1	P-1	Marie Evans & Anne Causley	May-15	26	5	2015	Cistus parviflorus	Cistaceae	Cistus	parviflorus			P
P	4	P-4	Marie Evans & Anne Causley	May-15	26	5	2015	Cistus parviflorus	Cistaceae	Cistus	parviflorus			P
P	5	P-5	Marie Evans & Anne Causley	May-15	26	5	2015	Cistus parviflorus	Cistaceae	Cistus	parviflorus		20000460	P
P	3	P-3	Marie Evans & Anne Causley	May-15	26	5	2015	Cistus sp.	Cistaceae	Cistus	sp.			E
P	4	P-4	Marie Evans & Anne Causley	May-15	26	5	2015	Cistus sp.	Cistaceae	Cistus	sp.			P
P	5	P-5	Marie Evans & Anne Causley	May-15	26	5	2015	Cistus sp.	Cistaceae	Cistus	sp.			P
P	8	P-8	Marie Evans & Anne Causley	May-15	26	5	2015	Cistus sp.	Cistaceae	Cistus	sp.			E
G	1	G-1	Jake Moscrop	May-15	26	5	2015	Cistus x canescens	Cistaceae	Cistus	x canescens			P
N	7	N-7	Tegan Gilmore	Apr-15	28	4	2015	Cistus x canescens	Cistaceae	Cistus	x canescens		20000609	L
G	1	G-1	Jake Moscrop, Abi Lowe, Marilla Burgess	Apr-15	28	4	2015	Cistus x canescens	Cistaceae	Cistus	x canescens	Albus		P
P	1	P-1	Marie Evans & Anne Causley	May-15	26	5	2015	Cistus x hybridus	Cistaceae	Cistus	x hybridus			E
P	4	P-4	Marie Evans & Anne Causley	May-15	26	5	2015	Cistus x hybridus	Cistaceae	Cistus	x hybridus		20000462	P
P	7	P-7	Marie Evans & Anne Causley	May-15	26	5	2015	Cistus x hybridus	Cistaceae	Cistus	x hybridus		20070387	E
G	1	G-1	Jake Moscrop, Abi Lowe, Marilla Burgess	Apr-15	28	4	2015	Cistus x platysepalus	Cistaceae	Cistus	x platysepalus			P
G	1	G-1	Jake Moscrop	May-15	26	5	2015	Cistus x platysepalus	Cistaceae	Cistus	x platysepalus			P
N	7	N-7	Abigail Lowe	May-15	28	5	2015	Cistus x platysepalus	Cistaceae	Cistus	x platysepalus		20002817	E
G	1	G-1	Jake Moscrop	May-15	26	5	2015	Cistus x pulverulentus	Cistaceae	Cistus	x pulverulentus	Sunset		L
P	1	P-1	Marie Evans & Anne Causley	May-15	26	5	2015	Cistus x pulverulentus	Cistaceae	Cistus	x pulverulentus		20110249	E
P	2	P-2	Marie Evans & Anne Causley	May-15	26	5	2015	Cistus x pulverulentus	Cistaceae	Cistus	x pulverulentus		20100542	E
G	1	G-1	Jake Moscrop, Abi Lowe, Marilla Burgess	Apr-15	28	4	2015	Cistus x pulverulentus	Cistaceae	Cistus	x pulverulentus	Sunset		E
G	1	G-1	Jake Moscrop, Abi Lowe, Marilla Burgess	Apr-15	28	4	2015	Cistus x purpureus	Cistaceae	Cistus	x purpureus			P
N	1	N-1	Abigail Lowe	May-15	28	5	2015	Cistus x purpureus	Cistaceae	Cistus	x purpureus	forma strictus	20120455	P
G	1	G-1	Jake Moscrop, Abi Lowe, Marilla Burgess	Apr-15	28	4	2015	Cistus x skanbergii	Cistaceae	Cistus	x skanbergii			P
N	7	N-7	Tegan Gilmore	Apr-15	28	4	2015	Cistus x verguinii	Cistaceae	Cistus	x verguinii	forma Albiflorus	20130003	L
B	9	B-9	Jake Moscrop, Abi Lowe	Apr-15	28	4	2015	Citrus trifoliata	Cistaceae	Citrus	trifoliata			E
P	4	P-4	Marie Evans, Anne Causley	Apr-15	28	4	2015	Citrus trifoliata	Cistaceae	Citrus	trifoliata			E
N	1	N-1	Tegan Gilmore	Apr-15	28	4	2015	Claytonia sibirica	Montiaceae	Claytonia	sibirica			P
Q	3	Q-3	John James, Chris Clayton	Apr-15	28	4	2015	Clematis montana	Ranunculaceae	Clematis	montana	Mayleen		P
G	1	G-1	Jake Moscrop	May-15	28	5	2015	Clematis pauciflora	Ranunculaceae	Clematis	pauciflora			L
Q	15	Q-15	Chris Clayton & Julie Roberts	May-15	26	5	2015	Clematis recta	Ranunculaceae	Clematis	recta		20001867	E
Q	3	Q-3	Sonia Pritchards & John James	May-15	26	5	2015	Clematis sp.	Ranunculaceae	Clematis	sp.	Gladys Picard		P
Q	3	Q-3	Sonia Pritchards & John James	May-15	26	5	2015	Clematis sp.	Ranunculaceae	Clematis	sp.	Julka		P
Q	3	Q-3	Sonia Pritchards & John James	May-15	26	5	2015	Clematis sp.	Ranunculaceae	Clematis	sp.	Sunset		P
Q	3	Q-3	Sonia Pritchards & John James	May-15	26	5	2015	Clematis sp.	Ranunculaceae	Clematis	sp.	Crystal Fountain		P
Q	3	Q-3	Sonia Pritchards & John James	May-15	26	5	2015	Clematis sp.	Ranunculaceae	Clematis	sp.	Vyvyan Pennel		P
W	3	W-3	Abigail Lowe	May-15	26	5	2015	Clematis sp.	Ranunculaceae	Clematis	sp.			P
T	1	T-1	Abigail Lowe	May-15	28	5	2015	Clivia miniata	Amaryllidaceae	Clivia	miniata		20080655	P
G	1	G-1	Jake Moscrop, Abi Lowe, Marilla Burgess	Apr-15	1	5	2015	Coleonema album	Rutaceae	Coleonema	album			P
F	1	F-1	Jake Moscrop	May-15	28	5	2015	Conopodium majus	Apiaceae	Conopodium	majus			P
H	1	H-1	Laura Jones	May-15	27	5	2015	Conopodium majus	Apiaceae	Conopodium	majus			P
K	3	K-3	Jake Moscrop	May-15	27	5	2015	Conopodium majus	Apiaceae	Conopodium	majus			P
K	5	K-5	Jake Moscrop	May-15	27	5	2015	Conopodium majus	Apiaceae	Conopodium	majus			P
R	2	R-2	Colin Miles & Chris Beynon	May-15	26	5	2015	Conopodium majus	Apiaceae	Conopodium	majus			P
R	5	R-5	Colin Miles & Chris Beynon	May-15	26	5	2015	Conopodium majus	Apiaceae	Conopodium	majus			P
R	10	R-10	Abigail Lowe	May-15	29	5	2015	Conopodium majus	Apiaceae	Conopodium	majus			E
R	6	R-6	Abigail Lowe	May-15	29	5	2015	Conopodium majus	Apiaceae	Conopodium	majus			P
S	1	S-1	Michael Isaac	May-15	26	5	2015	Conopodium majus	Apiaceae	Conopodium	majus			P
S	2	S-2	Michael Isaac	May-15	26	5	2015	Conopodium majus	Apiaceae	Conopodium	majus			P
S	3	S-3	Michael Isaac	May-15	26	5	2015	Conopodium majus	Apiaceae	Conopodium	majus			P
S	5	S-5	Michael Isaac	May-15	26	5	2015	Conopodium majus	Apiaceae	Conopodium	majus			P
U	2	U-2	Howard Mead	May-15	26	5	2015	Conopodium majus	Apiaceae	Conopodium	majus
U	11	U-11	Jake Moscrop	May-15	29	5	2015	Conopodium majus	Apiaceae	Conopodium	majus			E
U	16	U-16	Jake Moscrop	May-15	29	5	2015	Conopodium majus	Apiaceae	Conopodium	majus			E
U	4	U-4	Jake Moscrop	May-15	29	5	2015	Conopodium majus	Apiaceae	Conopodium	majus			E
A	12	A-12	Abigail Lowe	May-15	27	5	2015	Convallaria majalis	Asparagaceae	Convallaria	majalis	var. rosea		L
A	12	A-12	Abigail Lowe	May-15	27	5	2015	Convallaria majalis	Asparagaceae	Convallaria	majalis	Albostriata		P
A	12	A-12	Abigail Lowe	May-15	27	5	2015	Convallaria majalis	Asparagaceae	Convallaria	majalis	Geant de Fortin	20110143	P
J	7	J-7	Sue Davies	May-15	26	5	2015	Convallaria majalis	Asparagaceae	Convallaria	majalis			L
J	8	J-8	Sue Davies	May-15	26	5	2015	Convallaria majalis	Asparagaceae	Convallaria	majalis			L
M	9	M-9	Hazel Miles & Eleanor Lloyd	May-15	26	5	2015	Convallaria majalis	Asparagaceae	Convallaria	majalis			L
N	1	N-1	Tegan Gilmore	Apr-15	28	4	2015	Convallaria majalis	Asparagaceae	Convallaria	majalis		20021244	P
N	1	N-1	Abigail Lowe	May-15	28	5	2015	Convallaria majalis	Asparagaceae	Convallaria	majalis		20021244	L
Q	20	Q-20	Sonia Pritchards & John James	May-15	26	5	2015	Convallaria majalis	Asparagaceae	Convallaria	majalis			L
O	1	O-1	Marie Evans, Anne Causley	Apr-15	28	4	2015	Cornus alba	Cornaceae	Cornus	alba		20081522	E
C	2	C-2	Abigail Lowe	May-15	26	5	2015	Cornus controversa	Cornaceae	Cornus	controversa	Variegata	20050111	E
W	4	W-4	Jake Moscrop, Abi Lowe	Apr-15	28	4	2015	Cornus florida	Cornaceae	Cornus	florida	Gold Rainbow		P
W	5	W-5	Abigail Lowe	May-15	26	5	2015	Cornus florida	Cornaceae	Cornus	florida	Rainbow	20110145	L
F	1	F-1	Jake Moscrop	May-15	28	5	2015	Cornus sanguinea	Cornaceae	Cornus	sanguinea			E
C	1	C-1	Abigail Lowe	May-15	26	5	2015	Cornus sp.	Cornaceae	Cornus	sp.	Eddie's White Wonder	20020846	P
C	1	C-1	Abigail Lowe	May-15	26	5	2015	Cornus sp.	Cornaceae	Cornus	sp.			P
C	2	C-2	Abigail Lowe	May-15	26	5	2015	Cornus sp.	Cornaceae	Cornus	sp.			P
O	1	O-1	Marie Evans & Anne Causley	May-15	26	5	2015	Cornus sp.	Cornaceae	Cornus	sp.			P
D	18	D-18	Abigail Lowe	May-15	27	5	2015	Corydalis sp.	Papaveraceae	Corydalis	sp.	Tory MP	20030779	P
W	5	W-5	Abigail Lowe	May-15	26	5	2015	Corynabutilon vitifolium	Malvaceae	Corynabutilon	vitifolium	var. album	20060358	P
O	5	O-5	Marie Evans & Anne Causley	May-15	26	5	2015	Cotoneaster horizontalis	Rosaceae	Cotoneaster	horizontalis		19970344	E
O	5	O-5	Marie Evans & Anne Causley	May-15	26	5	2015	Cotoneaster pluriflorus	Rosaceae	Cotoneaster	pluriflorus		2000100531	P
V	1	V-1	Jake Moscrop, Laura Jones and Natasha de Vere	May-15	28	5	2015	Cotoneaster sp.	Rosaceae	Cotoneaster	sp.			P
V	1	V-1	Jake Moscrop, Laura Jones and Natasha de Vere	May-15	28	5	2015	Cotoneaster sp.	Rosaceae	Cotoneaster	sp.			E
O	5	O-5	Marie Evans & Anne Causley	May-15	26	5	2015	Cotoneaster spongbergii	Rosaceae	Cotoneaster	spongbergii		20021407	P
E	1	E-1	Sue Davies	May-15	26	5	2015	Crataegus monogyna	Rosaceae	Crataegus	monogyna			P
F	1	F-1	Jake Moscrop	May-15	28	5	2015	Crataegus monogyna	Rosaceae	Crataegus	monogyna			P
H	1	H-1	Laura Jones	May-15	27	5	2015	Crataegus monogyna	Rosaceae	Crataegus	monogyna			P
K	5	K-5	Jake Moscrop	May-15	27	5	2015	Crataegus monogyna	Rosaceae	Crataegus	monogyna			P
L	1	L-1	Jake Moscrop	May-15	26	5	2015	Crataegus monogyna	Rosaceae	Crataegus	monogyna			P
N	4	N-4	Abigail Lowe	May-15	28	5	2015	Crataegus monogyna	Rosaceae	Crataegus	monogyna			P
R	12	R-12	Abigail Lowe	May-15	29	5	2015	Crataegus monogyna	Rosaceae	Crataegus	monogyna			P
R	15	R-15	Abigail Lowe	May-15	29	5	2015	Crataegus monogyna	Rosaceae	Crataegus	monogyna			P
R	17	R-17	Abigail Lowe	May-15	29	5	2015	Crataegus monogyna	Rosaceae	Crataegus	monogyna			P
S	1	S-1	Michael Isaac	May-15	26	5	2015	Crataegus monogyna	Rosaceae	Crataegus	monogyna			p
S	2	S-2	Michael Isaac	May-15	26	5	2015	Crataegus monogyna	Rosaceae	Crataegus	monogyna			p
S	3	S-3	Michael Isaac	May-15	26	5	2015	Crataegus monogyna	Rosaceae	Crataegus	monogyna			p
S	4	S-4	Michael Isaac	May-15	26	5	2015	Crataegus monogyna	Rosaceae	Crataegus	monogyna			p
S	5	S-5	Michael Isaac	May-15	26	5	2015	Crataegus monogyna	Rosaceae	Crataegus	monogyna			p
S	6	S-6	Michael Isaac	May-15	26	5	2015	Crataegus monogyna	Rosaceae	Crataegus	monogyna			p
S	7	S-7	Michael Isaac	May-15	26	5	2015	Crataegus monogyna	Rosaceae	Crataegus	monogyna			p
U	10	U-10	Jake Moscrop	May-15	29	5	2015	Crataegus monogyna	Rosaceae	Crataegus	monogyna			P
U	15	U-15	Jake Moscrop	May-15	29	5	2015	Crataegus monogyna	Rosaceae	Crataegus	monogyna			P
U	16	U-16	Jake Moscrop	May-15	29	5	2015	Crataegus monogyna	Rosaceae	Crataegus	monogyna			P
V	1	V-1	Jake Moscrop, Laura Jones and Natasha de Vere	May-15	28	5	2015	Crataegus monogyna	Rosaceae	Crataegus	monogyna			P
Y	1	Y-1	Jake Moscrop	May-15	28	5	2015	Crataegus monogyna	Rosaceae	Crataegus	monogyna			P
Z	1	Z-1	Jake Moscrop	May-15	29	5	2015	Crataegus monogyna	Rosaceae	Crataegus	monogyna			P
Z	4	Z-4	Jake Moscrop	May-15	29	5	2015	Crataegus monogyna	Rosaceae	Crataegus	monogyna			P
B	12	B-12	Abigail Lowe	May-15	26	5	2015	Crataegus sp.	Rosaceae	Crataegus	sp.			P
E	6	E-6	Sue Davies	May-15	26	5	2015	Crataegus sp.	Rosaceae	Crataegus	sp.			P
X	1	X-1	Peter Williams	May-15	26	5	2015	Crataegus sp.	Rosaceae	Crataegus	sp.
X	1	X-1	Peter Williams	May-15	26	5	2015	Crataegus sp.	Rosaceae	Crataegus	sp.
R	7	R-7	Abigail Lowe	May-15	29	5	2015	Crataegus x grignonensis	Rosaceae	Crataegus	x grignonensis		20022371	P
R	6	R-6	Abigail Lowe	May-15	29	5	2015	Crataegus monogyna	Rosaceae	Crataegus	monogyna			P
L	1	L-1	Jake Moscrop	May-15	26	5	2015	Crepis biennis	Asteraceae	Crepis	biennis			E
S	2	S-2	Michael Isaac	May-15	26	5	2015	Crepis capillaris	Asteraceae	Crepis	capillaris			L
P	3	P-3	Marie Evans, Anne Causley	Apr-15	28	4	2015	Crocus sieberi	Iridaceae	Crocus	sieberi		20110646	P
T	1	T-1	Susan Davies	Apr-15	28	4	2015	Ctenanthe amabilis	Marantaceae	Ctenanthe	amabilis		20071248	P
T	1	T-1	Abigail Lowe	May-15	28	5	2015	Ctenanthe amabilis	Marantaceae	Ctenanthe	amabilis	Maui Blue	20071248	P
B	18	B-18	Abigail Lowe	May-15	26	5	2015	Cyanus montanus	Asteraceae	Cyanus	montanus	Alba		P
N	3	N-3	Abigail Lowe	May-15	28	5	2015	Cyanus montanus	Asteraceae	Cyanus	montanus		20130322	P
Q	3	Q-3	John James, Chris Clayton	Apr-15	28	4	2015	Cyanus montanus	Asteraceae	Cyanus	montanus			p
G	1	G-1	Jake Moscrop, Abi Lowe, Marilla Burgess	Apr-15	28	4	2015	Cyclamen persicum	Primulaceae	Cyclamen	persicum			L
E	1	E-1	Sue Davies	May-15	26	5	2015	Cymbalaria muralis	Plantaginaceae	Cymbalaria	muralis			P
E	2	E-2	Sue Davies	May-15	26	5	2015	Cymbalaria muralis	Plantaginaceae	Cymbalaria	muralis			P
E	3	E-3	Sue Davies	May-15	26	5	2015	Cymbalaria muralis	Plantaginaceae	Cymbalaria	muralis			P
E	4	E-4	Sue Davies	May-15	26	5	2015	Cymbalaria muralis	Plantaginaceae	Cymbalaria	muralis			P
E	5	E-5	Sue Davies	May-15	26	5	2015	Cymbalaria muralis	Plantaginaceae	Cymbalaria	muralis			P
J	8	J-8	Sue Davies	May-15	26	5	2015	Cymbalaria muralis	Plantaginaceae	Cymbalaria	muralis			P
M	12	M-12	Hazel Miles	Apr-15	28	4	2015	Cymbalaria muralis	Plantaginaceae	Cymbalaria	muralis			P
M	13	M-13	Hazel Miles & Eleanor Lloyd	May-15	26	5	2015	Cymbalaria muralis	Plantaginaceae	Cymbalaria	muralis			P
M	5	M-5	Hazel Miles & Eleanor Lloyd	May-15	26	5	2015	Cymbalaria muralis	Plantaginaceae	Cymbalaria	muralis			P
M	6	M-6	Hazel Miles & Eleanor Lloyd	May-15	26	5	2015	Cymbalaria muralis	Plantaginaceae	Cymbalaria	muralis			P
M	9	M-9	Hazel Miles & Eleanor Lloyd	May-15	26	5	2015	Cymbalaria muralis	Plantaginaceae	Cymbalaria	muralis			P
O	1	O-1	Marie Evans, Anne Causley	Apr-15	28	4	2015	Cymbalaria muralis	Plantaginaceae	Cymbalaria	muralis			P
O	10	O-10	Marie Evans, Anne Causley	Apr-15	28	4	2015	Cymbalaria muralis	Plantaginaceae	Cymbalaria	muralis			P
O	10	O-10	Marie Evans & Anne Causley	May-15	26	5	2015	Cymbalaria muralis	Plantaginaceae	Cymbalaria	muralis			P
P	1	P-1	Marie Evans, Anne Causley	Apr-15	28	4	2015	Cymbalaria muralis	Plantaginaceae	Cymbalaria	muralis			P
S	8	S-8	Michael Isaac	May-15	26	5	2015	Cymbalaria muralis	Plantaginaceae	Cymbalaria	muralis			P
W	5	W-5	Abigail Lowe	May-15	26	5	2015	Cymbalaria muralis	Plantaginaceae	Cymbalaria	muralis			P
T	1	T-1	Abigail Lowe	May-15	28	5	2015	Cymbidium sp.	Orchidaceae	Cymbidium	sp.			P
G	1	G-1	Jake Moscrop, Abi Lowe, Marilla Burgess	Apr-15	1	5	2015	Cyrtanthus elatus	Amaryllidaceae	Cyrtanthus	elatus			L
U	13	U-13	Jake Moscrop	May-15	29	5	2015	Cytisus scoparius	Leguminosae	Cytisus	scoparius			P
V	1	V-1	Jake Moscrop, Laura Jones and Natasha de Vere	May-15	28	5	2015	Cytisus sp.	Leguminosae	Cytisus	sp.			P
N	1	N-1	Tegan Gilmore	Apr-15	28	4	2015	Cytisus x praecox	Leguminosae	Cytisus	x praecox		20090943	P
P	2	P-2	Marie Evans, Anne Causley	Apr-15	28	4	2015	Cytisus x praecox	Leguminosae	Cytisus	x praecox			P
P	2	P-2	Marie Evans & Anne Causley	May-15	26	5	2015	Cytisus x praecox	Leguminosae	Cytisus	x praecox			L
R	1	R-1	Colin Miles & Chris Beynon	May-15	26	5	2015	Dactylorhiza praetermissa	Orchidaceae	Dactylorhiza	praetermissa			P
R	2	R-2	Colin Miles & Chris Beynon	May-15	26	5	2015	Dactylorhiza praetermissa	Orchidaceae	Dactylorhiza	praetermissa			E
N	6	N-6	Abigail Lowe	May-15	28	5	2015	Dactylorhiza sp.	Orchidaceae	Dactylorhiza	sp.			P
U	12	U-12	Jake Moscrop	May-15	29	5	2015	Dactylorhiza sp.	Orchidaceae	Dactylorhiza	sp.			P
U	13	U-13	Jake Moscrop	May-15	29	5	2015	Dactylorhiza sp.	Orchidaceae	Dactylorhiza	sp.			P
U	16	U-16	Jake Moscrop	May-15	29	5	2015	Dactylorhiza sp.	Orchidaceae	Dactylorhiza	sp.			P
U	11	U-11	Jake Moscrop	May-15	29	5	2015	Dactylorhiza sp.	Orchidaceae	Dactylorhiza	sp.			P
Q	40	Q-40	John James, Chris Clayton	Apr-15	28	4	2015	Daphne tangutica	Thymelaeaceae	Daphne	tangutica			P
G	1	G-1	Jake Moscrop, Abi Lowe, Marilla Burgess	Apr-15	30	4	2015	Darwinia citriodora	Myrtaceae	Darwinia	citriodora			E
G	1	G-1	Jake Moscrop, Abi Lowe, Marilla Burgess	Apr-15	30	4	2015	Darwinia citriodora	Myrtaceae	Darwinia	citriodora	Prostrata		P
G	1	G-1	Jake Moscrop, Abi Lowe, Marilla Burgess	Apr-15	30	4	2015	Darwinia neildiana	Myrtaceae	Darwinia	neildiana			E
G	1	G-1	Jake Moscrop	May-15	28	5	2015	Darwinia neildiana	Myrtaceae	Darwinia	neildiana			P
Q	8	Q-8	John James, Chris Clayton	Apr-15	28	4	2015	Dasiphora fruticosa	Rosaceae	Dasiphora	fruticosa			P
R	11	R-11	Tegan Gilmore	Apr-15	1	5	2015	Dasiphora fruticosa	Rosaceae	Dasiphora	fruticosa			E
R	12	R-12	Tegan Gilmore	Apr-15	1	5	2015	Dasiphora fruticosa	Rosaceae	Dasiphora	fruticosa			E
R	9	R-9	Tegan Gilmore	Apr-15	1	5	2015	Dasiphora fruticosa	Rosaceae	Dasiphora	fruticosa	Daydream		E
R	12	R-12	Abigail Lowe	May-15	29	5	2015	Dasiphora fruticosa	Rosaceae	Dasiphora	fruticosa			P
R	7	R-7	Abigail Lowe	May-15	29	5	2015	Dasiphora fruticosa	Rosaceae	Dasiphora	fruticosa	Daydawn		P
R	8	R-8	Abigail Lowe	May-15	29	5	2015	Dasiphora fruticosa	Rosaceae	Dasiphora	fruticosa	Daydawn		P
R	8	R-8	Abigail Lowe	May-15	29	5	2015	Dasiphora fruticosa	Rosaceae	Dasiphora	fruticosa			P
R	9	R-9	Abigail Lowe	May-15	29	5	2015	Dasiphora fruticosa	Rosaceae	Dasiphora	fruticosa			P
R	9	R-9	Abigail Lowe	May-15	29	5	2015	Dasiphora fruticosa	Rosaceae	Dasiphora	fruticosa	Daydawn	20010835	P
W	4	W-4	Abigail Lowe	May-15	26	5	2015	Dasiphora fruticosa	Rosaceae	Dasiphora	fruticosa	Elizabeth	20050361	E
C	22	C-22	Abigail Lowe	May-15	26	5	2015	Delphinium sp.	Ranunculaceae	Delphinium	sp.			E
D	19	D-19	Abigail Lowe	May-15	27	5	2015	Delphinium sp.	Ranunculaceae	Delphinium	sp.	King Arthur Group		E
N	1	N-1	Abigail Lowe	May-15	28	5	2015	Delphinium sp.	Ranunculaceae	Delphinium	sp.	Galahad	20110095	P
T	1	T-1	Abigail Lowe	May-15	28	5	2015	Dendrobium sp.	Orchidaceae	Dendrobium	sp.	Angel White		P
C	1	C-1	Abigail Lowe	May-15	26	5	2015	Deutzia setchuenesis	Hydrangeaceae	Deutzia	setchuenesis		20050191	P
N	3	N-3	Tegan Gilmore	Apr-15	28	4	2015	Dianthus armeria	Caryophyllaceae	Dianthus	armeria		20130588	P
B	4	B-4	Jake Moscrop, Abi Lowe	Apr-15	28	4	2015	Dicentra sp.	Papaveraceae	Dicentra	sp.	Bacchanal		P
B	4	B-4	Abigail Lowe	May-15	26	5	2015	Dicentra sp.	Papaveraceae	Dicentra	sp.		20002123
Q	34	Q-34	Sonia Pritchards & John James	May-15	26	5	2015	Dicentra sp.	Papaveraceae	Dicentra	sp.	Stuart Boothman	20021041	L
N	1	N-1	Tegan Gilmore	Apr-15	28	4	2015	Dicentra sp.	Papaveraceae	Dicentra	sp.	Luxuriant		P
Q	34	Q-34	John James, Chris Clayton	Apr-15	28	4	2015	Dicentra sp.	Papaveraceae	Dicentra	sp.	Stuart Bootham		P
P	4	P-4	Marie Evans & Anne Causley	May-15	26	5	2015	Dierama medium	Iridaceae	Dierama	medium		20002163	L
N	1	N-1	Abigail Lowe	May-15	28	5	2015	Dierama pulcherrimum	Iridaceae	Dierama	pulcherrimum		20002974	E
G	1	G-1	Jake Moscrop	May-15	26	5	2015	Digitalis obscura	Plantaginaceae	Digitalis	obscura			P
C	24	C-24	Abigail Lowe	May-15	26	5	2015	Digitalis purpurea	Plantaginaceae	Digitalis	purpurea	Snow Thimble	20120352	E
J	7	J-7	Sue Davies	May-15	26	5	2015	Digitalis purpurea	Plantaginaceae	Digitalis	purpurea			E
N	1	N-1	Abigail Lowe	May-15	28	5	2015	Digitalis purpurea	Plantaginaceae	Digitalis	purpurea	Pam's Choice		E
G	1	G-1	Jake Moscrop, Abi Lowe, Marilla Burgess	Apr-15	28	4	2015	Digitalis thapsi	Plantaginaceae	Digitalis	thapsi			P
G	1	G-1	Jake Moscrop	May-15	26	5	2015	Digitalis thapsi	Plantaginaceae	Digitalis	thapsi			P
G	1	G-1	Jake Moscrop, Abi Lowe, Marilla Burgess	Apr-15	1	5	2015	Dimorphotheca sp.	Asteraceae	Dimorphotheca	sp.	Orange and Yellow		P
G	1	G-1	Jake Moscrop, Abi Lowe, Marilla Burgess	Apr-15	1	5	2015	Diosma hirsuta	Rutaceae	Diosma	hirsuta			P
C	17	C-17	Abigail Lowe	May-15	26	5	2015	Dipelta floribunda	Caprifoliaceae	Dipelta	floribunda		20020853	P
W	4	W-4	Abigail Lowe	May-15	26	5	2015	Dipelta yunnanensis	Caprifoliaceae	Dipelta	yunnanensis		20020854	P
N	1	N-1	Abigail Lowe	May-15	28	5	2015	Diplarrena latifolia	Iridaceae	Diplarrena	latifolia			E
C	3	C-3	Abigail Lowe	May-15	26	5	2015	Dodecatheon meadia	Primulaceae	Dodecatheon	meadia		20060183	P
C	3	C-3	Abigail Lowe	May-15	26	5	2015	Dodecatheon pulchellum	Primulaceae	Dodecatheon	pulchellum	ssp. pulchellum Red Wings	20060185	P
Q	31	Q-31	John James, Chris Clayton	Apr-15	28	4	2015	Doronicum orientale	Asteraceae	Doronicum	orientale			P
Q	31	Q-31	John James, Chris Clayton	Apr-15	28	4	2015	Doronicum x excelsum	Asteraceae	Doronicum	x excelsum			P
G	1	G-1	Jake Moscrop	May-15	27	5	2015	Dorycinum hirsutum	Asteraceae	Dorycinum	hirsutum			P
G	1	G-1	Jake Moscrop, Abi Lowe, Marilla Burgess	Apr-15	30	4	2015	Dryandra sp.	Proteaceae	Dryandra	sp.			L
G	1	G-1	Jake Moscrop	May-15	28	5	2015	Dryandra sp.	Proteaceae	Dryandra	sp.			E
M	12	M-12	Hazel Miles & Eleanor Lloyd	May-15	26	5	2015	Drymocallis rupestris	Rosaceae	Drymocallis	rupestris		19970154	P
G	1	G-1	Jake Moscrop	May-15	28	5	2015	Dudleya anthonyi	Crassulaceae	Dudleya	anthonyi			E
G	1	G-1	Jake Moscrop	May-15	28	5	2015	Dudleya virens	Crassulaceae	Dudleya	virens	ssp. hassei		P
G	1	G-1	Jake Moscrop	May-15	28	5	2015	Eccremocarpus scaber	Bignoniaceae	Eccremocarpus	scaber			P
N	8	N-8	Tegan Gilmore	Apr-15	28	4	2015	Echeveria difractens	Crassulaceae	Echeveria	difractens		20000200
N	8	N-8	Abigail Lowe	May-15	28	5	2015	Echeveria difractens	Crassulaceae	Echeveria	difractens		20000200	P
N	7	N-7	Tegan Gilmore	Apr-15	28	4	2015	Echium bethencourtii	Boraginaceae	Echium	bethencourtii		20140289	L
G	1	G-1	Jake Moscrop, Abi Lowe, Marilla Burgess	Apr-15	28	4	2015	Echium candicans	Boraginaceae	Echium	candicans			L
N	7	N-7	Tegan Gilmore	Apr-15	28	4	2015	Echium candicans	Boraginaceae	Echium	candicans		20140278	P
N	7	N-7	Tegan Gilmore	Apr-15	28	4	2015	Echium hierrense	Boraginaceae	Echium	hierrense		20080005	L
N	7	N-7	Tegan Gilmore	Apr-15	28	4	2015	Echium onosmifolium	Boraginaceae	Echium	onosmifolium		20120286	P
G	1	G-1	Jake Moscrop, Abi Lowe, Marilla Burgess	Apr-15	28	4	2015	Echium pininana	Boraginaceae	Echium	pininana			P
G	1	G-1	Jake Moscrop	May-15	26	5	2015	Echium pininana	Boraginaceae	Echium	pininana			P
N	7	N-7	Abigail Lowe	May-15	28	5	2015	Echium sp.	Boraginaceae	Echium	sp.			L
N	7	N-7	Abigail Lowe	May-15	28	5	2015	Echium sp.	Boraginaceae	Echium	sp.			P
G	1	G-1	Jake Moscrop, Abi Lowe, Marilla Burgess	Apr-15	28	4	2015	Echium virescens	Boraginaceae	Echium	virescens			P
N	7	N-7	Tegan Gilmore	Apr-15	28	4	2015	Echium virescens	Boraginaceae	Echium	virescens		20140287	P
G	1	G-1	Jake Moscrop	May-15	26	5	2015	Echium webbii	Boraginaceae	Echium	webbii			L
N	7	N-7	Tegan Gilmore	Apr-15	28	4	2015	Echium webbii	Boraginaceae	Echium	webbii		20140279	P
G	1	G-1	Jake Moscrop	May-15	28	5	2015	Echium wildpretii	Boraginaceae	Echium	wildpretii			P
G	1	G-1	Jake Moscrop, Abi Lowe, Marilla Burgess	Apr-15	28	4	2015	Echium thyrsiflorum	Boraginaceae	Echium	thyrsiflorum			E
G	1	G-1	Jake Moscrop	May-15	26	5	2015	Echium thyrsiflorum	Boraginaceae	Echium	thyrsiflorum			P
B	3	B-3	Abigail Lowe	May-15	26	5	2015	Embothrium coccineum	Proteaceae	Embothrium	coccineum	Lanceolatum Group	20090556	E
G	1	G-1	Jake Moscrop	May-15	28	5	2015	Encelia californica	Asteraceae	Encelia	californica			E
W	2	W-2	Abigail Lowe	May-15	26	5	2015	Enkianthus campanulatus	Ericaceae	Enkianthus	campanulatus	var. palibinii	20050077	L
N	1	N-1	Tegan Gilmore	Apr-15	28	4	2015	Enkianthus cernuus	Ericaceae	Enkianthus	cernuus	forma Rubens	20050076	P
W	3	W-3	Jake Moscrop, Abi Lowe	Apr-15	28	4	2015	Epacris paludosa	Ericaceae	Epacris	paludosa			P
W	3	W-3	Abigail Lowe	May-15	26	5	2015	Epacris paludosa	Ericaceae	Epacris	paludosa		20050093	E
G	1	G-1	Jake Moscrop	May-15	28	5	2015	Ephedra chilensis	Ephedraceae	Ephedra	chilensis			P
T	1	T-1	Susan Davies	Apr-15	28	4	2015	Epidendrum cinnabarinum	Orchidaceae	Epidendrum	cinnabarinum		20110695	L
N	1	N-1	Tegan Gilmore	Apr-15	28	4	2015	Epimedium sp.	Berberidaceae	Epimedium	sp.			P
N	3	N-3	Tegan Gilmore	Apr-15	28	4	2015	Epimedium sp.	Berberidaceae	Epimedium	sp.			E
O	1	O-1	Marie Evans, Anne Causley	Apr-15	28	4	2015	Epimedium sp.	Berberidaceae	Epimedium	sp.			L
Q	6	Q-6	John James, Chris Clayton	Apr-15	28	4	2015	Epimedium sp.	Berberidaceae	Epimedium	sp.			E
B	4	B-4	Jake Moscrop, Abi Lowe	Apr-15	28	4	2015	Epimedium wushanense	Berberidaceae	Epimedium	wushanense	Caramel		P
B	19	B-19	Jake Moscrop, Abi Lowe	Apr-15	28	4	2015	Epimedium x perralchicum	Berberidaceae	Epimedium	x perralchicum			L
N	1	N-1	Tegan Gilmore	Apr-15	28	4	2015	Epimedium x rubrum	Berberidaceae	Epimedium	x rubrum			P
Q	4	Q-4	John James, Chris Clayton	Apr-15	28	4	2015	Epimedium x rubrum	Berberidaceae	Epimedium	x rubrum			E
Q	1	Q-1	John James, Chris Clayton	Apr-15	28	4	2015	Epimedium x youngianum	Berberidaceae	Epimedium	x youngianum		20001480	P
J	1	J-1	Susan Davies	Apr-15	28	4	2015	Epimedium x warleyens	Berberidaceae	Epimedium	x warleyens		200111356	P
O	1	O-1	Marie Evans, Anne Causley	Apr-15	28	4	2015	Eranthis hyemalis	Ranunculaceae	Eranthis	hyemalis		20130627	L
G	1	G-1	Jake Moscrop, Abi Lowe, Marilla Burgess	Apr-15	30	4	2015	Eremaea sp.	Myrtaceae	Eremaea	sp.			E
G	1	G-1	Jake Moscrop	May-15	28	5	2015	Eremaea sp.	Myrtaceae	Eremaea	sp.			L
G	1	G-1	Jake Moscrop, Abi Lowe, Marilla Burgess	Apr-15	1	5	2015	Erica baccans	Ericaceae	Erica	baccans			L
G	1	G-1	Jake Moscrop, Abi Lowe, Marilla Burgess	Apr-15	1	5	2015	Erica caffra	Ericaceae	Erica	caffra			P
G	1	G-1	Jake Moscrop, Abi Lowe, Marilla Burgess	Apr-15	1	5	2015	Erica discolor	Ericaceae	Erica	discolor			P
G	1	G-1	Jake Moscrop	May-15	27	5	2015	Erica discolor	Ericaceae	Erica	discolor			L
G	1	G-1	Jake Moscrop, Abi Lowe, Marilla Burgess	Apr-15	1	5	2015	Erica sessiliflora	Ericaceae	Erica	sessiliflora			P
G	1	G-1	Jake Moscrop, Abi Lowe, Marilla Burgess	Apr-15	1	5	2015	Erica subdivaricata	Ericaceae	Erica	subdivaricata			P
G	1	G-1	Jake Moscrop, Abi Lowe, Marilla Burgess	Apr-15	1	5	2015	Erica versicolor	Ericaceae	Erica	versicolor			P
G	1	G-1	Jake Moscrop	May-15	27	5	2015	Erica versicolor	Ericaceae	Erica	versicolor			L
O	1	O-1	Marie Evans, Anne Causley	Apr-15	28	4	2015	Erica x darleyensis	Ericaceae	Erica	x darleyensis		20081474	L
G	1	G-1	Jake Moscrop	May-15	28	5	2015	Erigeron glaucus	Asteraceae	Erigeron	glaucus			P
G	1	G-1	Jake Moscrop, Abi Lowe, Marilla Burgess	Apr-15	1	5	2015	Erigeron karvinskianus	Asteraceae	Erigeron	karvinskianus			P
G	1	G-1	Jake Moscrop	May-15	28	5	2015	Erigeron karvinskianus	Asteraceae	Erigeron	karvinskianus			P
B	9	B-9	Jake Moscrop, Abi Lowe	Apr-15	28	4	2015	Erysimum sp.	Brassicaceae	Erysimum	sp.	Winter Orchid		P
B	9	B-9	Abigail Lowe	May-15	26	5	2015	Erysimum sp.	Brassicaceae	Erysimum	sp.			P
B	9	B-9	Abigail Lowe	May-15	26	5	2015	Erysimum sp.	Brassicaceae	Erysimum	sp.	Plant World Lemon		P
C	24	C-24	Jake Moscrop, Abi Lowe	Apr-15	28	4	2015	Erysimum sp.	Brassicaceae	Erysimum	sp.	Plant World Lemon		P
C	24	C-24	Abigail Lowe	May-15	26	5	2015	Erysimum sp.	Brassicaceae	Erysimum	sp.	Plant World Lemon	20120287	P
D	17	D-17	Jake Moscrop, Abi Lowe	Apr-15	28	4	2015	Erysimum sp.	Brassicaceae	Erysimum	sp.	Plant World Lemon		P
D	17	D-17	Abigail Lowe	May-15	27	5	2015	Erysimum sp.	Brassicaceae	Erysimum	sp.	Plant World Lemon		P
M	5	M-5	Hazel Miles	Apr-15	28	4	2015	Erysimum sp.	Brassicaceae	Erysimum	sp.		2012087	E
M	1	M-1	Hazel Miles & Eleanor Lloyd	May-15	26	5	2015	Erysimum sp.	Brassicaceae	Erysimum	sp.	Plant World Lemon	20120287
Q	3	Q-3	John James, Chris Clayton	Apr-15	28	4	2015	Erysimum sp.	Brassicaceae	Erysimum	sp.	Winter Joy		P
A	4	A-4	Jake Moscrop, Abi Lowe	Apr-15	28	4	2015	Erythronium tuolumnense	Liliaceae	Erythronium	tuolumnense	Pagoda		L
G	1	G-1	Jake Moscrop	May-15	28	5	2015	Escallonia rubra	Escalloniaceae	Escallonia	rubra	var. macrantha		L
G	1	G-1	Jake Moscrop, Abi Lowe, Marilla Burgess	Apr-15	30	4	2015	Escallonia rubra	Escalloniaceae	Escallonia	rubra	var. Macrantha		P
G	1	G-1	Jake Moscrop, Abi Lowe, Marilla Burgess	Apr-15	1	5	2015	Eschscholzia californica	Papaveraceae	Eschscholzia	californica			P
G	1	G-1	Jake Moscrop	May-15	28	5	2015	Eschscholzia californica	Papaveraceae	Eschscholzia	californica			P
W	5	W-5	Abigail Lowe	May-15	26	5	2015	Eschscholzia californica	Papaveraceae	Eschscholzia	californica	Red Chief		P
T	1	T-1	Susan Davies	Apr-15	28	4	2015	Eucharis amazonica	Amaryllidaceae	Eucharis	amazonica		20060973	P
M	6	M-6	Hazel Miles	Apr-15	28	4	2015	Eupatorium cannabinum	Asteraceae	Eupatorium	cannabinum		20021259	P
Q	1	Q-1	John James, Chris Clayton	Apr-15	28	4	2015	Euphorbia amygdaloides	Euphorbiaceae	Euphorbia	amygdaloides			P
R	6	R-6	Tegan Gilmore	Apr-15	1	5	2015	Euphorbia amygdaloides	Euphorbiaceae	Euphorbia	amygdaloides	Purpurea	20002532	P
P	1	P-1	Marie Evans, Anne Causley	Apr-15	28	4	2015	Euphorbia characias	Euphorbiaceae	Euphorbia	characias		20120326	P
P	5	P-5	Marie Evans, Anne Causley	Apr-15	28	4	2015	Euphorbia characias	Euphorbiaceae	Euphorbia	characias		20120326	P
P	7	P-7	Marie Evans, Anne Causley	Apr-15	28	4	2015	Euphorbia characias	Euphorbiaceae	Euphorbia	characias			P
P	1	P-1	Marie Evans & Anne Causley	May-15	26	5	2015	Euphorbia characias	Euphorbiaceae	Euphorbia	characias		20120326	P
W	5	W-5	Jake Moscrop, Abi Lowe	Apr-15	28	4	2015	Euphorbia characias	Euphorbiaceae	Euphorbia	characias	Wulfenii Lambrook Gold		P
B	6	B-6	Jake Moscrop, Abi Lowe	Apr-15	28	4	2015	Euphorbia cyparissias	Euphorbiaceae	Euphorbia	cyparissias	Fens Ruby		P
B	6	B-6	Abigail Lowe	May-15	26	5	2015	Euphorbia cyparissias	Euphorbiaceae	Euphorbia	cyparissias	Fens Ruby	20061123	P
Q	3	Q-3	John James, Chris Clayton	Apr-15	28	4	2015	Euphorbia epithymoides	Euphorbiaceae	Euphorbia	epithymoides			P
Q	23	Q-23	Sonia Pritchards & John James	May-15	26	5	2015	Euphorbia epithymoides	Euphorbiaceae	Euphorbia	epithymoides	Compacta	20060912
B	6	B-6	Abigail Lowe	May-15	26	5	2015	Euphorbia griffithii	Euphorbiaceae	Euphorbia	griffithii			P
O	5	O-5	Marie Evans & Anne Causley	May-15	26	5	2015	Euphorbia griffithii	Euphorbiaceae	Euphorbia	griffithii		20000403	E
G	1	G-1	Jake Moscrop, Abi Lowe, Marilla Burgess	Apr-15	28	4	2015	Euphorbia mellifera	Euphorbiaceae	Euphorbia	mellifera			L
Q	3	Q-3	John James, Chris Clayton	Apr-15	28	4	2015	Euphorbia myrsinites	Euphorbiaceae	Euphorbia	myrsinites			P
B	6	B-6	Abigail Lowe	May-15	26	5	2015	Euphorbia sp.	Euphorbiaceae	Euphorbia	sp.			P
J	1	J-1	Susan Davies	Apr-15	28	4	2015	Euphorbia sp.	Euphorbiaceae	Euphorbia	sp.			P
J	7	J-7	Susan Davies	Apr-15	28	4	2015	Euphorbia sp.	Euphorbiaceae	Euphorbia	sp.			P
J	8	J-8	Susan Davies	Apr-15	28	4	2015	Euphorbia sp.	Euphorbiaceae	Euphorbia	sp.			P
J	1	J-1	Sue Davies	May-15	26	5	2015	Euphorbia sp.	Euphorbiaceae	Euphorbia	sp.			P
J	7	J-7	Sue Davies	May-15	26	5	2015	Euphorbia sp.	Euphorbiaceae	Euphorbia	sp.			P
J	8	J-8	Sue Davies	May-15	26	5	2015	Euphorbia sp.	Euphorbiaceae	Euphorbia	sp.			P
M	21	M-21	Hazel Miles & Eleanor Lloyd	May-15	26	5	2015	Euphorbia sp.	Euphorbiaceae	Euphorbia	sp.			P
N	3	N-3	Tegan Gilmore	Apr-15	28	4	2015	Euphorbia sp.	Euphorbiaceae	Euphorbia	sp.			P
P	8	P-8	Marie Evans, Anne Causley	Apr-15	28	4	2015	Euphorbia sp.	Euphorbiaceae	Euphorbia	sp.			P
P	5	P-5	Marie Evans & Anne Causley	May-15	26	5	2015	Euphorbia sp.	Euphorbiaceae	Euphorbia	sp.			P
P	7	P-7	Marie Evans & Anne Causley	May-15	26	5	2015	Euphorbia sp.	Euphorbiaceae	Euphorbia	sp.			P
P	8	P-8	Marie Evans & Anne Causley	May-15	26	5	2015	Euphorbia sp.	Euphorbiaceae	Euphorbia	sp.			E
Q	12	Q-12	John James, Chris Clayton	Apr-15	28	4	2015	Euphorbia sp.	Euphorbiaceae	Euphorbia	sp.			P
Q	10	Q-10	Sonia Pritchards & John James	May-15	26	5	2015	Euphorbia sp.	Euphorbiaceae	Euphorbia	sp.			P
R	4	R-4	Colin Miles	Apr-15	28	4	2015	Euphorbia sp.	Euphorbiaceae	Euphorbia	sp.
R	11	R-11	Tegan Gilmore	Apr-15	1	5	2015	Euphorbia sp.	Euphorbiaceae	Euphorbia	sp.			P
R	13	R-13	Tegan Gilmore	Apr-15	1	5	2015	Euphorbia sp.	Euphorbiaceae	Euphorbia	sp.			P
U	8	U-8	Howard Mead	May-15	26	5	2015	Euphorbia sp.	Euphorbiaceae	Euphorbia	sp.
U	11	U-11	Jake Moscrop	May-15	29	5	2015	Euphorbia sp.	Euphorbiaceae	Euphorbia	sp.			P
U	12	U-12	Jake Moscrop	May-15	29	5	2015	Euphorbia sp.	Euphorbiaceae	Euphorbia	sp.			P
U	13	U-13	Jake Moscrop	May-15	29	5	2015	Euphorbia sp.	Euphorbiaceae	Euphorbia	sp.			P
U	4	U-4	Jake Moscrop	May-15	29	5	2015	Euphorbia sp.	Euphorbiaceae	Euphorbia	sp.			P
U	5	U-5	Jake Moscrop	May-15	29	5	2015	Euphorbia sp.	Euphorbiaceae	Euphorbia	sp.			P
U	9	U-9	Jake Moscrop	May-15	29	5	2015	Euphorbia sp.	Euphorbiaceae	Euphorbia	sp.			P
V	1	V-1	Jake Moscrop, Laura Jones and Natasha de Vere	May-15	28	5	2015	Euphorbia sp.	Euphorbiaceae	Euphorbia	sp.			P
Y	1	Y-1	Jake Moscrop	Apr-15	29	4	2015	Euphorbia sp.	Euphorbiaceae	Euphorbia	sp.			P
U	14	U-14	Jake Moscrop	May-15	29	5	2015	Euphorbia sp.	Euphorbiaceae	Euphorbia	sp.			P
G	1	G-1	Jake Moscrop, Abi Lowe, Marilla Burgess	Apr-15	1	5	2015	Euryops pectinatus	Asteraceae	Euryops	pectinatus			P
G	1	G-1	Jake Moscrop	May-15	27	5	2015	Euryops pectinatus	Asteraceae	Euryops	pectinatus			P
J	1	J-1	Susan Davies	Apr-15	28	4	2015	Exochorda x macrantha	Rosaceae	Exochorda	x macrantha			P
J	7	J-7	Susan Davies	Apr-15	28	4	2015	Exochorda x macrantha	Rosaceae	Exochorda	x macrantha		20011960	P
J	7	J-7	Sue Davies	May-15	26	5	2015	Exochorda x macrantha	Rosaceae	Exochorda	x macrantha		20011960	L
W	4	W-4	Jake Moscrop, Abi Lowe	Apr-15	28	4	2015	Exochorda x macrantha	Rosaceae	Exochorda	x macrantha	The Bride		P
W	4	W-4	Abigail Lowe	May-15	26	5	2015	Exochorda x macrantha	Rosaceae	Exochorda	x macrantha	The Bride	20050127	L
N	7	N-7	Tegan Gilmore	Apr-15	28	4	2015	Fabiana imbricata	Solanaceae	Fabiana	imbricata			P
F	1	F-1	Jake Moscrop	Apr-15	1	5	2015	Fagus sylvatica	Fagaceae	Fagus	sylvatica			E
G	1	G-1	Jake Moscrop, Abi Lowe, Marilla Burgess	Apr-15	1	5	2015	Felicia amelloides	Asteraceae	Felicia	amelloides			P
N	7	N-7	Tegan Gilmore	Apr-15	28	4	2015	Felicia amelloides	Asteraceae	Felicia	amelloides		20130200	E
G	1	G-1	Jake Moscrop, Abi Lowe, Marilla Burgess	Apr-15	1	5	2015	Felicia sp.	Asteraceae	Felicia	sp.			P
G	1	G-1	Jake Moscrop	May-15	27	5	2015	Felicia sp.	Asteraceae	Felicia	sp.			P
N	7	N-7	Abigail Lowe	May-15	28	5	2015	Felicia sp.	Asteraceae	Felicia	sp.			P
C	10	C-10	Abigail Lowe	May-15	26	5	2015	Ferula communis	Apiaceae	Ferula	communis		20050852	L
E	1	E-1	Susan Davies	Apr-15	28	4	2015	Ficaria verna	Ranunculaceae	Ficaria	verna			L
E	6	E-6	Susan Davies	Apr-15	28	4	2015	Ficaria verna	Ranunculaceae	Ficaria	verna			L
F	1	F-1	Jake Moscrop	Apr-15	1	5	2015	Ficaria verna	Ranunculaceae	Ficaria	verna			P
H	1	H-1	Tegan Gilmore	Apr-15	30	4	2015	Ficaria verna	Ranunculaceae	Ficaria	verna			P
J	1	J-1	Susan Davies	Apr-15	28	4	2015	Ficaria verna	Ranunculaceae	Ficaria	verna			P
J	7	J-7	Susan Davies	Apr-15	28	4	2015	Ficaria verna	Ranunculaceae	Ficaria	verna			P
K	1	K-1	Tegan Gilmore	Apr-15	30	4	2015	Ficaria verna	Ranunculaceae	Ficaria	verna			P
K	2	K-2	Tegan Gilmore	Apr-15	30	4	2015	Ficaria verna	Ranunculaceae	Ficaria	verna			E
K	3	K-3	Tegan Gilmore	Apr-15	30	4	2015	Ficaria verna	Ranunculaceae	Ficaria	verna			P
K	4	K-4	Tegan Gilmore	Apr-15	30	4	2015	Ficaria verna	Ranunculaceae	Ficaria	verna			P
K	5	K-5	Tegan Gilmore	Apr-15	30	4	2015	Ficaria verna	Ranunculaceae	Ficaria	verna			P
L	1	L-1	Jake Moscrop	Apr-15	29	4	2015	Ficaria verna	Ranunculaceae	Ficaria	verna			P
N	6	N-6	Tegan Gilmore	Apr-15	28	4	2015	Ficaria verna	Ranunculaceae	Ficaria	verna			P
O	10	O-10	Marie Evans, Anne Causley	Apr-15	28	4	2015	Ficaria verna	Ranunculaceae	Ficaria	verna			P
P	1	P-1	Marie Evans, Anne Causley	Apr-15	28	4	2015	Ficaria verna	Ranunculaceae	Ficaria	verna			P
P	8	P-8	Marie Evans, Anne Causley	Apr-15	28	4	2015	Ficaria verna	Ranunculaceae	Ficaria	verna
Q	1	Q-1	John James, Chris Clayton	Apr-15	28	4	2015	Ficaria verna	Ranunculaceae	Ficaria	verna			P
Q	12	Q-12	John James, Chris Clayton	Apr-15	28	4	2015	Ficaria verna	Ranunculaceae	Ficaria	verna			P
Q	14	Q-14	John James, Chris Clayton	Apr-15	28	4	2015	Ficaria verna	Ranunculaceae	Ficaria	verna			P
Q	2	Q-2	John James, Chris Clayton	Apr-15	28	4	2015	Ficaria verna	Ranunculaceae	Ficaria	verna			P
Q	27	Q-27	John James, Chris Clayton	Apr-15	28	4	2015	Ficaria verna	Ranunculaceae	Ficaria	verna			P
Q	7	Q-7	John James, Chris Clayton	Apr-15	28	4	2015	Ficaria verna	Ranunculaceae	Ficaria	verna			P
Q	8	Q-8	John James, Chris Clayton	Apr-15	28	4	2015	Ficaria verna	Ranunculaceae	Ficaria	verna			P
R	12	R-12	Colin Miles	Apr-15	28	4	2015	Ficaria verna	Ranunculaceae	Ficaria	verna
R	2	R-2	Colin Miles	Apr-15	28	4	2015	Ficaria verna	Ranunculaceae	Ficaria	verna
R	4	R-4	Colin Miles	Apr-15	28	4	2015	Ficaria verna	Ranunculaceae	Ficaria	verna
R	6	R-6	Colin Miles	Apr-15	28	4	2015	Ficaria verna	Ranunculaceae	Ficaria	verna
R	10	R-10	Tegan Gilmore	Apr-15	1	5	2015	Ficaria verna	Ranunculaceae	Ficaria	verna			P
R	11	R-11	Tegan Gilmore	Apr-15	1	5	2015	Ficaria verna	Ranunculaceae	Ficaria	verna			P
R	13	R-13	Tegan Gilmore	Apr-15	1	5	2015	Ficaria verna	Ranunculaceae	Ficaria	verna			P
R	14	R-14	Tegan Gilmore	Apr-15	1	5	2015	Ficaria verna	Ranunculaceae	Ficaria	verna			P
R	15	R-15	Tegan Gilmore	Apr-15	1	5	2015	Ficaria verna	Ranunculaceae	Ficaria	verna			P
R	16	R-16	Tegan Gilmore	Apr-15	1	5	2015	Ficaria verna	Ranunculaceae	Ficaria	verna			P
R	6	R-6	Tegan Gilmore	Apr-15	1	5	2015	Ficaria verna	Ranunculaceae	Ficaria	verna			P
R	7	R-7	Tegan Gilmore	Apr-15	1	5	2015	Ficaria verna	Ranunculaceae	Ficaria	verna			P
R	8	R-8	Tegan Gilmore	Apr-15	1	5	2015	Ficaria verna	Ranunculaceae	Ficaria	verna			P
R	9	R-9	Tegan Gilmore	Apr-15	1	5	2015	Ficaria verna	Ranunculaceae	Ficaria	verna			P
S	2	S-2	Michael Isaac	Apr-15	28	4	2015	Ficaria verna	Ranunculaceae	Ficaria	verna			P
S	3	S-3	Michael Isaac	Apr-15	28	4	2015	Ficaria verna	Ranunculaceae	Ficaria	verna			P
S	4	S-4	Michael Isaac	Apr-15	28	4	2015	Ficaria verna	Ranunculaceae	Ficaria	verna			P
S	5	S-5	Michael Isaac	Apr-15	28	4	2015	Ficaria verna	Ranunculaceae	Ficaria	verna			P
S	6	S-6	Michael Isaac	Apr-15	28	4	2015	Ficaria verna	Ranunculaceae	Ficaria	verna			P
S	7	S-7	Michael Isaac	Apr-15	28	4	2015	Ficaria verna	Ranunculaceae	Ficaria	verna			P
S	2	S-2	Michael Isaac	May-15	26	5	2015	Ficaria verna	Ranunculaceae	Ficaria	verna			L
S	4	S-4	Michael Isaac	May-15	26	5	2015	Ficaria verna	Ranunculaceae	Ficaria	verna			L
S	5	S-5	Michael Isaac	May-15	26	5	2015	Ficaria verna	Ranunculaceae	Ficaria	verna			L
U	11	U-11	Howard Mead	Apr-15	28	4	2015	Ficaria verna	Ranunculaceae	Ficaria	verna			L
U	15	U-15	Howard Mead	Apr-15	28	4	2015	Ficaria verna	Ranunculaceae	Ficaria	verna
U	16	U-16	Howard Mead	Apr-15	28	4	2015	Ficaria verna	Ranunculaceae	Ficaria	verna
U	3	U-3	Howard Mead	Apr-15	28	4	2015	Ficaria verna	Ranunculaceae	Ficaria	verna
U	9	U-9	Howard Mead	Apr-15	28	4	2015	Ficaria verna	Ranunculaceae	Ficaria	verna
X	1	X-1	Peter Williams	Apr-15	28	4	2015	Ficaria verna	Ranunculaceae	Ficaria	verna			P
X	1	X-1	Peter Williams	May-15	26	5	2015	Ficaria verna	Ranunculaceae	Ficaria	verna
Y	1	Y-1	Jake Moscrop	Apr-15	29	4	2015	Ficaria verna	Ranunculaceae	Ficaria	verna			P
Z	1	Z-1	Tegan Gilmore	Apr-15	1	5	2015	Ficaria verna	Ranunculaceae	Ficaria	verna			P
Z	2	Z-2	Tegan Gilmore	Apr-15	1	5	2015	Ficaria verna	Ranunculaceae	Ficaria	verna			P
Z	3	Z-3	Tegan Gilmore	Apr-15	1	5	2015	Ficaria verna	Ranunculaceae	Ficaria	verna			P
Z	4	Z-4	Tegan Gilmore	Apr-15	1	5	2015	Ficaria verna	Ranunculaceae	Ficaria	verna			P
B	20	B-20	Jake Moscrop, Abi Lowe	Apr-15	28	4	2015	Ficaria verna	Ranunculaceae	Ficaria	verna			P
B	4	B-4	Jake Moscrop, Abi Lowe	Apr-15	28	4	2015	Ficaria verna	Ranunculaceae	Ficaria	verna	Brazen Hussey		P
Q	12	Q-12	Chris Clayton & Julie Roberts	May-15	26	5	2015	Ficaria verna	Ranunculaceae	Ficaria	verna			P
Q	14	Q-14	Chris Clayton & Julie Roberts	May-15	26	5	2015	Ficaria verna	Ranunculaceae	Ficaria	verna			P
Q	15	Q-15	Chris Clayton & Julie Roberts	May-15	26	5	2015	Ficaria verna	Ranunculaceae	Ficaria	verna			P
X	1	X-1	Peter Williams	May-15	26	5	2015	Ficaria verna	Ranunculaceae	Ficaria	verna			L
Y	1	Y-1	Jake Moscrop	May-15	28	5	2015	Ficaria verna	Ranunculaceae	Ficaria	verna			L
Z	1	Z-1	Jake Moscrop	May-15	29	5	2015	Ficaria verna	Ranunculaceae	Ficaria	verna			L
Z	3	Z-3	Jake Moscrop	May-15	29	5	2015	Ficaria verna	Ranunculaceae	Ficaria	verna			L
Z	4	Z-4	Jake Moscrop	May-15	29	5	2015	Ficaria verna	Ranunculaceae	Ficaria	verna			L
C	21	C-21	Jake Moscrop, Abi Lowe	Apr-15	28	4	2015	Forsythia x intermedia	Oleaceae	Forsythia	x intermedia	Lynwood Variety		P
R	6	R-6	Tegan Gilmore	Apr-15	1	5	2015	Fothergilla sp.	Hamamelidaceae	Fothergilla	sp.	Monticola group	20010760	P
Q	3	Q-3	John James, Chris Clayton	Apr-15	28	4	2015	Fothergilla gardenii	Hamamelidaceae	Fothergilla	gardenii	Blue Mist		P
W	3	W-3	Jake Moscrop, Abi Lowe	Apr-15	28	4	2015	Fothergilla major	Hamamelidaceae	Fothergilla	major			P
G	1	G-1	Jake Moscrop, Abi Lowe, Marilla Burgess	Apr-15	30	4	2015	Fragaria chiloensis	Rosaceae	Fragaria	chiloensis			P
G	1	G-1	Jake Moscrop	May-15	28	5	2015	Fragaria chiloensis	Rosaceae	Fragaria	chiloensis			P
B	12	B-12	Jake Moscrop, Abi Lowe	Apr-15	28	4	2015	Fragaria sp.	Rosaceae	Fragaria	sp.			P
B	13	B-13	Jake Moscrop, Abi Lowe	Apr-15	28	4	2015	Fragaria sp.	Rosaceae	Fragaria	sp.			P
B	12	B-12	Abigail Lowe	May-15	26	5	2015	Fragaria sp.	Rosaceae	Fragaria	sp.			P
B	13	B-13	Abigail Lowe	May-15	26	5	2015	Fragaria sp.	Rosaceae	Fragaria	sp.			P
R	14	R-14	Tegan Gilmore	Apr-15	1	5	2015	Fragaria sp.	Rosaceae	Fragaria	sp.			P
F	1	F-1	Jake Moscrop	Apr-15	1	5	2015	Fragaria vesca	Rosaceae	Fragaria	vesca			P
J	1	J-1	Sue Davies	May-15	26	5	2015	Fragaria vesca	Rosaceae	Fragaria	vesca			P
J	7	J-7	Sue Davies	May-15	26	5	2015	Fragaria vesca	Rosaceae	Fragaria	vesca			P
K	2	K-2	Tegan Gilmore	Apr-15	30	4	2015	Fragaria vesca	Rosaceae	Fragaria	vesca			P
K	1	K-1	Jake Moscrop	May-15	27	5	2015	Fragaria vesca	Rosaceae	Fragaria	vesca			P
L	1	L-1	Jake Moscrop	May-15	26	5	2015	Fragaria vesca	Rosaceae	Fragaria	vesca			P
M	1	M-1	Hazel Miles & Eleanor Lloyd	May-15	26	5	2015	Fragaria vesca	Rosaceae	Fragaria	vesca			P
M	2	M-2	Hazel Miles & Eleanor Lloyd	May-15	26	5	2015	Fragaria vesca	Rosaceae	Fragaria	vesca			P
M	2	M-2	Hazel Miles & Eleanor Lloyd	May-15	26	5	2015	Fragaria vesca	Rosaceae	Fragaria	vesca			P
M	4	M-4	Hazel Miles & Eleanor Lloyd	May-15	26	5	2015	Fragaria vesca	Rosaceae	Fragaria	vesca			P
M	5	M-5	Hazel Miles & Eleanor Lloyd	May-15	26	5	2015	Fragaria vesca	Rosaceae	Fragaria	vesca
M	6	M-6	Hazel Miles & Eleanor Lloyd	May-15	26	5	2015	Fragaria vesca	Rosaceae	Fragaria	vesca			P
N	3	N-3	Tegan Gilmore	Apr-15	28	4	2015	Fragaria vesca	Rosaceae	Fragaria	vesca			P
P	8	P-8	Marie Evans, Anne Causley	Apr-15	28	4	2015	Fragaria vesca	Rosaceae	Fragaria	vesca			E
Q	14	Q-14	John James, Chris Clayton	Apr-15	28	4	2015	Fragaria vesca	Rosaceae	Fragaria	vesca			P
Q	17	Q-17	John James, Chris Clayton	Apr-15	28	4	2015	Fragaria vesca	Rosaceae	Fragaria	vesca			P
Q	8	Q-8	John James, Chris Clayton	Apr-15	28	4	2015	Fragaria vesca	Rosaceae	Fragaria	vesca			P
S	3	S-3	Michael Isaac	Apr-15	28	4	2015	Fragaria vesca	Rosaceae	Fragaria	vesca			P
S	6	S-6	Michael Isaac	Apr-15	28	4	2015	Fragaria vesca	Rosaceae	Fragaria	vesca			P
S	7	S-7	Michael Isaac	Apr-15	28	4	2015	Fragaria vesca	Rosaceae	Fragaria	vesca			P
S	3	S-3	Michael Isaac	May-15	26	5	2015	Fragaria vesca	Rosaceae	Fragaria	vesca			L
S	7	S-7	Michael Isaac	May-15	26	5	2015	Fragaria vesca	Rosaceae	Fragaria	vesca			L
U	12	U-12	Howard Mead	Apr-15	28	4	2015	Fragaria vesca	Rosaceae	Fragaria	vesca			E
U	13	U-13	Howard Mead	Apr-15	28	4	2015	Fragaria vesca	Rosaceae	Fragaria	vesca
U	10	U-10	Jake Moscrop	May-15	29	5	2015	Fragaria vesca	Rosaceae	Fragaria	vesca			P
U	11	U-11	Jake Moscrop	May-15	29	5	2015	Fragaria vesca	Rosaceae	Fragaria	vesca			P
U	12	U-12	Jake Moscrop	May-15	29	5	2015	Fragaria vesca	Rosaceae	Fragaria	vesca			P
B	19	B-19	Abigail Lowe	May-15	26	5	2015	Fragaria x ananassa	Rosaceae	Fragaria	x ananassa	Samba	20130707	P
D	18	D-18	Abigail Lowe	May-15	27	5	2015	Fragaria x ananassa	Rosaceae	Fragaria	x ananassa	Samba	20130707	P
D	3	D-3	Abigail Lowe	May-15	27	5	2015	Fragaria x ananassa	Rosaceae	Fragaria	x ananassa	Cambridge Favourite	20130099	P
W	6	W-6	Jake Moscrop, Abi Lowe	Apr-15	28	4	2015	Fragaria x ananassa	Rosaceae	Fragaria	x ananassa	Cambridge Favourite		E
W	7	W-7	Abigail Lowe	May-15	27	5	2015	Fragaria x ananassa	Rosaceae	Fragaria	x ananassa	Camridge Favourite	20130099	P
C	21	C-21	Abigail Lowe	May-15	26	5	2015	Fraxinus ornus	Oleaceae	Fraxinus	ornus	Obelisk	20050501	P
A	4	A-4	Jake Moscrop, Abi Lowe	Apr-15	28	4	2015	Fritillaria meleagris	Liliaceae	Fritillaria	meleagris			L
P	8	P-8	Marie Evans, Anne Causley	Apr-15	28	4	2015	Fritillaria meleagris	Liliaceae	Fritillaria	meleagris			L
R	1	R-1	Colin Miles & Chris Beynon	May-15	26	5	2015	Fritillaria meleagris	Liliaceae	Fritillaria	meleagris
N	1	N-1	Tegan Gilmore	Apr-15	28	4	2015	Fuchsia sp.	Onagraceae	Fuchsia	sp.	Coralle	20090354	E
P	6	P-6	Marie Evans & Anne Causley	May-15	26	5	2015	Gaillardia sp.	Asteraceae	Gaillardia	sp.		20140188	E
S	1	S-1	Michael Isaac	May-15	26	5	2015	Galium aparine	Rubiaceae	Galium	aparine			P
S	2	S-2	Michael Isaac	May-15	26	5	2015	Galium aparine	Rubiaceae	Galium	aparine			P
S	3	S-3	Michael Isaac	May-15	26	5	2015	Galium aparine	Rubiaceae	Galium	aparine			P
S	4	S-4	Michael Isaac	May-15	26	5	2015	Galium aparine	Rubiaceae	Galium	aparine			P
S	5	S-5	Michael Isaac	May-15	26	5	2015	Galium aparine	Rubiaceae	Galium	aparine			P
S	6	S-6	Michael Isaac	May-15	26	5	2015	Galium aparine	Rubiaceae	Galium	aparine			P
S	7	S-7	Michael Isaac	May-15	26	5	2015	Galium aparine	Rubiaceae	Galium	aparine			P
S	8	S-8	Michael Isaac	May-15	26	5	2015	Galium aparine	Rubiaceae	Galium	aparine			P
J	7	J-7	Susan Davies	Apr-15	28	4	2015	Galium odoratum	Rubiaceae	Galium	odoratum			P
X	1	X-1	Peter Williams	May-15	26	5	2015	Galium odoratum	Rubiaceae	Galium	odoratum
Q	20	Q-20	Sonia Pritchards & John James	May-15	26	5	2015	Galium sp.	Rubiaceae	Galium	sp.			P
G	1	G-1	Jake Moscrop, Abi Lowe, Marilla Burgess	Apr-15	30	4	2015	Gastrolobium celsianum	Leguminosae	Gastrolobium	celsianum			L
G	1	G-1	Jake Moscrop	May-15	27	5	2015	Gastrolobium celsianum	Leguminosae	Gastrolobium	celsianum			L
G	1	G-1	Jake Moscrop, Abi Lowe, Marilla Burgess	Apr-15	1	5	2015	Gazania krebsiana	Asteraceae	Gazania	krebsiana			P
G	1	G-1	Jake Moscrop, Abi Lowe, Marilla Burgess	Apr-15	1	5	2015	Gazania sp.	Asteraceae	Gazania	sp.	Sunshine [mixed]		P
G	1	G-1	Jake Moscrop, Abi Lowe, Marilla Burgess	Apr-15	1	5	2015	Gazania sp.	Asteraceae	Gazania	sp.	Christoper Lloyd		E
G	1	G-1	Jake Moscrop, Abi Lowe, Marilla Burgess	Apr-15	1	5	2015	Gazania sp.	Asteraceae	Gazania	sp.	Talent Series		E
G	1	G-1	Jake Moscrop	May-15	27	5	2015	Gazania sp.	Asteraceae	Gazania	sp.	Bicton Orange		P
G	1	G-1	Jake Moscrop	May-15	27	5	2015	Gazania sp.	Asteraceae	Gazania	sp.	Sunshine [mixed]		P
G	1	G-1	Jake Moscrop	May-15	27	5	2015	Gazania sp.	Asteraceae	Gazania	sp.	Lemon Beauty		E
G	1	G-1	Jake Moscrop	May-15	27	5	2015	Gazania sp.	Asteraceae	Gazania	sp.	Talent Series		P
N	7	N-7	Tegan Gilmore	Apr-15	28	4	2015	Gazania sp.	Asteraceae	Gazania	sp.	Bicton Orange	20120646	E
N	7	N-7	Tegan Gilmore	Apr-15	28	4	2015	Gazania sp.	Asteraceae	Gazania	sp.	Talent Series	20140356	L
N	7	N-7	Abigail Lowe	May-15	28	5	2015	Gazania sp.	Asteraceae	Gazania	sp.	Talent Series	20140256	P
G	1	G-1	Jake Moscrop	May-15	26	5	2015	Genista canariensis	Leguminosae	Genista	canariensis			P
G	1	G-1	Jake Moscrop, Abi Lowe, Marilla Burgess	Apr-15	28	4	2015	Genista stenopetala	Leguminosae	Genista	stenopetala			P
G	1	G-1	Jake Moscrop	May-15	26	5	2015	Genista stenopetala	Leguminosae	Genista	stenopetala			L
G	1	G-1	Jake Moscrop, Abi Lowe, Marilla Burgess	Apr-15	28	4	2015	Geranium canariense	Geraniaceae	Geranium	canariense			P
G	1	G-1	Jake Moscrop	May-15	26	5	2015	Geranium canariense	Geraniaceae	Geranium	canariense			P
N	7	N-7	Tegan Gilmore	Apr-15	28	4	2015	Geranium canariense	Geraniaceae	Geranium	canariense		20140125	P
K	2	K-2	Tegan Gilmore	Apr-15	30	4	2015	Geranium lucidum	Geraniaceae	Geranium	lucidum			L
K	2	K-2	Jake Moscrop	May-15	27	5	2015	Geranium lucidum	Geraniaceae	Geranium	lucidum			L
K	5	K-5	Jake Moscrop	May-15	27	5	2015	Geranium lucidum	Geraniaceae	Geranium	lucidum			L
L	1	L-1	Jake Moscrop	Apr-15	29	4	2015	Geranium lucidum	Geraniaceae	Geranium	lucidum			P
L	1	L-1	Jake Moscrop	May-15	26	5	2015	Geranium lucidum	Geraniaceae	Geranium	lucidum			P
N	3	N-3	Abigail Lowe	May-15	28	5	2015	Geranium lucidum	Geraniaceae	Geranium	lucidum			P
N	4	N-4	Abigail Lowe	May-15	28	5	2015	Geranium lucidum	Geraniaceae	Geranium	lucidum			P
N	6	N-6	Abigail Lowe	May-15	28	5	2015	Geranium lucidum	Geraniaceae	Geranium	lucidum			P
R	10	R-10	Abigail Lowe	May-15	29	5	2015	Geranium lucidum	Geraniaceae	Geranium	lucidum			E
S	8	S-8	Michael Isaac	Apr-15	28	4	2015	Geranium lucidum	Geraniaceae	Geranium	lucidum			E
S	7	S-7	Michael Isaac	May-15	26	5	2015	Geranium lucidum	Geraniaceae	Geranium	lucidum			L
S	8	S-8	Michael Isaac	May-15	26	5	2015	Geranium lucidum	Geraniaceae	Geranium	lucidum			L
U	7	U-7	Howard Mead	May-15	26	5	2015	Geranium lucidum	Geraniaceae	Geranium	lucidum
B	7	B-7	Abigail Lowe	May-15	26	5	2015	Geranium macrorrhizum	Geraniaceae	Geranium	macrorrhizum	Bevan's Variety	20051090	E
G	1	G-1	Jake Moscrop, Abi Lowe, Marilla Burgess	Apr-15	28	4	2015	Geranium maderense	Geraniaceae	Geranium	maderense			P
G	1	G-1	Jake Moscrop	May-15	26	5	2015	Geranium maderense	Geraniaceae	Geranium	maderense			L
B	7	B-7	Abigail Lowe	May-15	26	5	2015	Geranium phaeum	Geraniaceae	Geranium	phaeum	Variegatum	20051042	P
N	3	N-3	Abigail Lowe	May-15	28	5	2015	Geranium phaeum	Geraniaceae	Geranium	phaeum	Samobor		E
Q	3	Q-3	John James, Chris Clayton	Apr-15	28	4	2015	Geranium phaeum	Geraniaceae	Geranium	phaeum			P
Q	23	Q-23	Chris Clayton & Julie Roberts	May-15	26	5	2015	Geranium pratense	Geraniaceae	Geranium	pratense			P
Q	26	Q-26	Chris Clayton & Julie Roberts	May-15	26	5	2015	Geranium pratense	Geraniaceae	Geranium	pratense
R	6	R-6	Tegan Gilmore	Apr-15	1	5	2015	Geranium pratense	Geraniaceae	Geranium	pratense	Striatum		E
R	6	R-6	Abigail Lowe	May-15	29	5	2015	Geranium pratense	Geraniaceae	Geranium	pratense	Striatum	20010775	P
U	12	U-12	Howard Mead	Apr-15	28	4	2015	Geranium pratense	Geraniaceae	Geranium	pratense			E
U	7	U-7	Howard Mead	May-15	26	5	2015	Geranium pratense	Geraniaceae	Geranium	pratense
U	8	U-8	Howard Mead	May-15	26	5	2015	Geranium pratense	Geraniaceae	Geranium	pratense
X	1	X-1	Peter Williams	May-15	26	5	2015	Geranium pratense	Geraniaceae	Geranium	pratense			P
D	18	D-18	Abigail Lowe	May-15	27	5	2015	Geranium renardii	Geraniaceae	Geranium	renardii		20020706	P
N	3	N-3	Abigail Lowe	May-15	28	5	2015	Geranium renardii	Geraniaceae	Geranium	renardii		20020706	P
Q	30	Q-30	Chris Clayton & Julie Roberts	May-15	26	5	2015	Geranium renardii	Geraniaceae	Geranium	renardii			P
N	7	N-7	Abigail Lowe	May-15	28	5	2015	Geranium reuteri	Geraniaceae	Geranium	reuteri		20140125	P
E	1	E-1	Susan Davies	Apr-15	28	4	2015	Geranium robertianum	Geraniaceae	Geranium	robertianum			E
E	6	E-6	Susan Davies	Apr-15	28	4	2015	Geranium robertianum	Geraniaceae	Geranium	robertianum			P
E	1	E-1	Sue Davies	May-15	26	5	2015	Geranium robertianum	Geraniaceae	Geranium	robertianum			P
E	5	E-5	Sue Davies	May-15	26	5	2015	Geranium robertianum	Geraniaceae	Geranium	robertianum			P
E	6	E-6	Sue Davies	May-15	26	5	2015	Geranium robertianum	Geraniaceae	Geranium	robertianum			P
J	8	J-8	Sue Davies	May-15	26	5	2015	Geranium robertianum	Geraniaceae	Geranium	robertianum			L
L	1	L-1	Jake Moscrop	May-15	26	5	2015	Geranium robertianum	Geraniaceae	Geranium	robertianum			E
M	12	M-12	Hazel Miles	Apr-15	28	4	2015	Geranium robertianum	Geraniaceae	Geranium	robertianum			E
M	1	M-1	Hazel Miles & Eleanor Lloyd	May-15	26	5	2015	Geranium robertianum	Geraniaceae	Geranium	robertianum			L
M	12	M-12	Hazel Miles & Eleanor Lloyd	May-15	26	5	2015	Geranium robertianum	Geraniaceae	Geranium	robertianum			P
M	2	M-2	Hazel Miles & Eleanor Lloyd	May-15	26	5	2015	Geranium robertianum	Geraniaceae	Geranium	robertianum			P
M	21	M-21	Hazel Miles & Eleanor Lloyd	May-15	26	5	2015	Geranium robertianum	Geraniaceae	Geranium	robertianum			P
M	4	M-4	Hazel Miles & Eleanor Lloyd	May-15	26	5	2015	Geranium robertianum	Geraniaceae	Geranium	robertianum			P
M	6	M-6	Hazel Miles & Eleanor Lloyd	May-15	26	5	2015	Geranium robertianum	Geraniaceae	Geranium	robertianum			P
N	1	N-1	Abigail Lowe	May-15	28	5	2015	Geranium robertianum	Geraniaceae	Geranium	robertianum			P
O	1	O-1	Marie Evans, Anne Causley	Apr-15	28	4	2015	Geranium robertianum	Geraniaceae	Geranium	robertianum			E
O	1	O-1	Marie Evans & Anne Causley	May-15	26	5	2015	Geranium robertianum	Geraniaceae	Geranium	robertianum			P
Q	19	Q-19	John James, Chris Clayton	Apr-15	28	4	2015	Geranium robertianum	Geraniaceae	Geranium	robertianum			P
Q	19	Q-19	Chris Clayton & Julie Roberts	May-15	26	5	2015	Geranium robertianum	Geraniaceae	Geranium	robertianum			P
S	3	S-3	Michael Isaac	Apr-15	28	4	2015	Geranium robertianum	Geraniaceae	Geranium	robertianum			E
S	4	S-4	Michael Isaac	Apr-15	28	4	2015	Geranium robertianum	Geraniaceae	Geranium	robertianum			E
S	7	S-7	Michael Isaac	Apr-15	28	4	2015	Geranium robertianum	Geraniaceae	Geranium	robertianum			E
S	2	S-2	Michael Isaac	May-15	26	5	2015	Geranium robertianum	Geraniaceae	Geranium	robertianum			P
S	3	S-3	Michael Isaac	May-15	26	5	2015	Geranium robertianum	Geraniaceae	Geranium	robertianum			P
S	4	S-4	Michael Isaac	May-15	26	5	2015	Geranium robertianum	Geraniaceae	Geranium	robertianum			P
S	5	S-5	Michael Isaac	May-15	26	5	2015	Geranium robertianum	Geraniaceae	Geranium	robertianum			P
S	6	S-6	Michael Isaac	May-15	26	5	2015	Geranium robertianum	Geraniaceae	Geranium	robertianum			P
S	7	S-7	Michael Isaac	May-15	26	5	2015	Geranium robertianum	Geraniaceae	Geranium	robertianum			P
S	8	S-8	Michael Isaac	May-15	26	5	2015	Geranium robertianum	Geraniaceae	Geranium	robertianum			P
U	6	U-6	Jake Moscrop	May-15	29	5	2015	Geranium robertianum	Geraniaceae	Geranium	robertianum			E
X	1	X-1	Peter Williams	May-15	26	5	2015	Geranium robertianum	Geraniaceae	Geranium	robertianum			P
Y	1	Y-1	Jake Moscrop	May-15	28	5	2015	Geranium robertianum	Geraniaceae	Geranium	robertianum			L
B	7	B-7	Abigail Lowe	May-15	26	5	2015	Geranium sanguineum	Geraniaceae	Geranium	sanguineum		20050931	P
B	7	B-7	Abigail Lowe	May-15	26	5	2015	Geranium sanguineum	Geraniaceae	Geranium	sanguineum	var. striatum	20050933	E
A	16	A-16	Abigail Lowe	May-15	27	5	2015	Geranium sp.	Geraniaceae	Geranium	sp.			P
B	1	B-1	Abigail Lowe	May-15	26	5	2015	Geranium sp.	Geraniaceae	Geranium	sp.			P
B	7	B-7	Abigail Lowe	May-15	26	5	2015	Geranium sp.	Geraniaceae	Geranium	sp.			P
B	7	B-7	Abigail Lowe	May-15	26	5	2015	Geranium sp.	Geraniaceae	Geranium	sp.	Mavis Simpson	20051091	E
J	7	J-7	Susan Davies	Apr-15	28	4	2015	Geranium sp.	Geraniaceae	Geranium	sp.			P
N	1	N-1	Tegan Gilmore	Apr-15	28	4	2015	Geranium sp.	Geraniaceae	Geranium	sp.			L
N	3	N-3	Tegan Gilmore	Apr-15	28	4	2015	Geranium sp.	Geraniaceae	Geranium	sp.			L
N	1	N-1	Abigail Lowe	May-15	28	5	2015	Geranium sp.	Geraniaceae	Geranium	sp.			P
N	3	N-3	Abigail Lowe	May-15	28	5	2015	Geranium sp.	Geraniaceae	Geranium	sp.			P
N	3	N-3	Abigail Lowe	May-15	28	5	2015	Geranium sp.	Geraniaceae	Geranium	sp.	Phillippe Vipelle	20020707	E
Q	8	Q-8	John James, Chris Clayton	Apr-15	28	4	2015	Geranium sp.	Geraniaceae	Geranium	sp.			L
Q	12	Q-12	Chris Clayton & Julie Roberts	May-15	26	5	2015	Geranium sp.	Geraniaceae	Geranium	sp.			P
Q	13	Q-13	Chris Clayton & Julie Roberts	May-15	26	5	2015	Geranium sp.	Geraniaceae	Geranium	sp.			P
Q	13	Q-13	Chris Clayton & Julie Roberts	May-15	26	5	2015	Geranium sp.	Geraniaceae	Geranium	sp.			P
Q	14	Q-14	Chris Clayton & Julie Roberts	May-15	26	5	2015	Geranium sp.	Geraniaceae	Geranium	sp.			P
Q	14	Q-14	Chris Clayton & Julie Roberts	May-15	26	5	2015	Geranium sp.	Geraniaceae	Geranium	sp.			P
Q	15	Q-15	Chris Clayton & Julie Roberts	May-15	26	5	2015	Geranium sp.	Geraniaceae	Geranium	sp.			P
Q	19	Q-19	Chris Clayton & Julie Roberts	May-15	26	5	2015	Geranium sp.	Geraniaceae	Geranium	sp.			P
Q	19	Q-19	Chris Clayton & Julie Roberts	May-15	26	5	2015	Geranium sp.	Geraniaceae	Geranium	sp.			P
Q	20	Q-20	Sonia Pritchards & John James	May-15	26	5	2015	Geranium sp.	Geraniaceae	Geranium	sp.
Q	3	Q-3	Sonia Pritchards & John James	May-15	26	5	2015	Geranium sp.	Geraniaceae	Geranium	sp.	Cambridge		P
Q	32	Q-32	Chris Clayton & Julie Roberts	May-15	26	5	2015	Geranium sp.	Geraniaceae	Geranium	sp.	Rozanne	20050929
Q	33	Q-33	Sonia Pritchards & John James	May-15	26	5	2015	Geranium sp.	Geraniaceae	Geranium	sp.
Q	4	Q-4	Sonia Pritchards & John James	May-15	26	5	2015	Geranium sp.	Geraniaceae	Geranium	sp.			L
Q	6	Q-6	Sonia Pritchards & John James	May-15	26	5	2015	Geranium sp.	Geraniaceae	Geranium	sp.			P
Q	7	Q-7	Sonia Pritchards & John James	May-15	26	5	2015	Geranium sp.	Geraniaceae	Geranium	sp.			E
Q	8	Q-8	Sonia Pritchards & John James	May-15	26	5	2015	Geranium sp.	Geraniaceae	Geranium	sp.			E
Q	8	Q-8	Sonia Pritchards & John James	May-15	26	5	2015	Geranium sp.	Geraniaceae	Geranium	sp.			P
R	12	R-12	Abigail Lowe	May-15	29	5	2015	Geranium sp.	Geraniaceae	Geranium	sp.	Johnson's Blue	20011059	E
R	6	R-6	Abigail Lowe	May-15	29	5	2015	Geranium sp.	Geraniaceae	Geranium	sp.			P
R	7	R-7	Abigail Lowe	May-15	29	5	2015	Geranium sp.	Geraniaceae	Geranium	sp.			E
R	7	R-7	Abigail Lowe	May-15	29	5	2015	Geranium sp.	Geraniaceae	Geranium	sp.			P
U	4	U-4	Howard Mead	Apr-15	28	4	2015	Geranium sp.	Geraniaceae	Geranium	sp.
U	13	U-13	Jake Moscrop	May-15	29	5	2015	Geranium sp.	Geraniaceae	Geranium	sp.			P
U	4	U-4	Jake Moscrop	May-15	29	5	2015	Geranium sp.	Geraniaceae	Geranium	sp.			P
U	5	U-5	Jake Moscrop	May-15	29	5	2015	Geranium sp.	Geraniaceae	Geranium	sp.			P
U	6	U-6	Jake Moscrop	May-15	29	5	2015	Geranium sp.	Geraniaceae	Geranium	sp.			P
U	9	U-9	Jake Moscrop	May-15	29	5	2015	Geranium sp.	Geraniaceae	Geranium	sp.			P
U	9	U-9	Jake Moscrop	May-15	29	5	2015	Geranium sp.	Geraniaceae	Geranium	sp.			P
W	7	W-7	Abigail Lowe	May-15	27	5	2015	Geranium sp.	Geraniaceae	Geranium	sp.			E
X	1	X-1	Peter Williams	May-15	26	5	2015	Geranium sp.	Geraniaceae	Geranium	sp.
Q	20	Q-20	Sonia Pritchards & John James	May-15	26	5	2015	Geranium sp.	Geraniaceae	Geranium	sp.			P
U	10	U-10	Jake Moscrop	May-15	29	5	2015	Geranium sp.	Geraniaceae	Geranium	sp.			P
U	11	U-11	Jake Moscrop	May-15	29	5	2015	Geranium sp.	Geraniaceae	Geranium	sp.			P
U	12	U-12	Jake Moscrop	May-15	29	5	2015	Geranium sp.	Geraniaceae	Geranium	sp.			P
C	23	C-23	Abigail Lowe	May-15	26	5	2015	Geranium subcaulescens	Geraniaceae	Geranium	subcaulescens	Giuseppii	20130710	P
D	19	D-19	Abigail Lowe	May-15	27	5	2015	Geranium subcaulescens	Geraniaceae	Geranium	subcaulescens	Giuseppii	20130710	P
R	7	R-7	Abigail Lowe	May-15	29	5	2015	Geranium sylvaticum	Geraniaceae	Geranium	sylvaticum	Mayflower	20010808	P
A	16	A-16	Abigail Lowe	May-15	27	5	2015	Geranium x cantabrigiense	Geraniaceae	Geranium	x cantabrigiense	Cambridge	20031236	E
N	1	N-1	Abigail Lowe	May-15	28	5	2015	Geranium x cantabrigiense	Geraniaceae	Geranium	x cantabrigiense	Cambridge	20031236	E
R	7	R-7	Tegan Gilmore	Apr-15	1	5	2015	Geranium x oxonianum	Geraniaceae	Geranium	x oxonianum	A.T. Johnson	20011013	E
N	1	N-1	Abigail Lowe	May-15	28	5	2015	Geranium versicolor	Geraniaceae	Geranium	versicolor	Splish Splash		E
B	7	B-7	Abigail Lowe	May-15	26	5	2015	Geranium x oxonianum	Geraniaceae	Geranium	x oxonianum	A.T. Johnson	20051040	P
G	1	G-1	Jake Moscrop, Abi Lowe, Marilla Burgess	Apr-15	1	5	2015	Gerbera jamesonii	Asteraceae	Gerbera	jamesonii			P
G	1	G-1	Jake Moscrop	May-15	26	5	2015	Gerbera jamesonii	Asteraceae	Gerbera	jamesonii			P
N	7	N-7	Tegan Gilmore	Apr-15	28	4	2015	Gerbera jamesonii	Asteraceae	Gerbera	jamesonii		20100162	P
N	7	N-7	Abigail Lowe	May-15	28	5	2015	Gerbera jamesonii	Asteraceae	Gerbera	jamesonii		20100162	L
B	13	B-13	Abigail Lowe	May-15	26	5	2015	Geum rivale	Rosaceae	Geum	rivale	Album	20051047	E
R	11	R-11	Tegan Gilmore	Apr-15	1	5	2015	Geum rivale	Rosaceae	Geum	rivale
R	17	R-17	Tegan Gilmore	Apr-15	1	5	2015	Geum rivale	Rosaceae	Geum	rivale
S	7	S-7	Michael Isaac	May-15	26	5	2015	Geum rivale	Rosaceae	Geum	rivale			L
X	1	X-1	Peter Williams	May-15	26	5	2015	Geum rivale	Rosaceae	Geum	rivale			L
B	13	B-13	Abigail Lowe	May-15	26	5	2015	Geum sp.	Rosaceae	Geum	sp.	Nordek	20051046	P
Q	16	Q-16	Sonia Pritchards & John James	May-15	26	5	2015	Geum sp.	Rosaceae	Geum	sp.	Blazing Sunset		P
Q	23	Q-23	Sonia Pritchards & John James	May-15	26	5	2015	Geum sp.	Rosaceae	Geum	sp.	Fireball	20130729	P
R	6	R-6	Abigail Lowe	May-15	29	5	2015	Geum sp.	Rosaceae	Geum	sp.	Lionel Cox	20010762	E
F	1	F-1	Jake Moscrop	May-15	28	5	2015	Geum urbanum	Rosaceae	Geum	urbanum			L
M	1	M-1	Hazel Miles & Eleanor Lloyd	May-15	26	5	2015	Geum urbanum	Rosaceae	Geum	urbanum			L
S	2	S-2	Michael Isaac	May-15	26	5	2015	Geum urbanum	Rosaceae	Geum	urbanum			P
S	3	S-3	Michael Isaac	May-15	26	5	2015	Geum urbanum	Rosaceae	Geum	urbanum			P
S	5	S-5	Michael Isaac	May-15	26	5	2015	Geum urbanum	Rosaceae	Geum	urbanum			P
S	6	S-6	Michael Isaac	May-15	26	5	2015	Geum urbanum	Rosaceae	Geum	urbanum			P
S	7	S-7	Michael Isaac	May-15	26	5	2015	Geum urbanum	Rosaceae	Geum	urbanum			P
S	3	S-3	Michael Isaac	May-15	26	5	2015	Geum x intermedium	Rosaceae	Geum	x intermedium			L
N	7	N-7	Tegan Gilmore	Apr-15	28	4	2015	Gladiolus cardinalis	Iridaceae	Gladiolus	cardinalis		20030517	P
G	1	G-1	Jake Moscrop, Abi Lowe, Marilla Burgess	Apr-15	1	5	2015	Gladiolus carneus	Iridaceae	Gladiolus	carneus			P
G	1	G-1	Jake Moscrop	May-15	27	5	2015	Gladiolus dalenii	Iridaceae	Gladiolus	dalenii			P
N	7	N-7	Tegan Gilmore	Apr-15	28	4	2015	Gladiolus floribundus	Iridaceae	Gladiolus	floribundus		20130449	P
N	7	N-7	Tegan Gilmore	Apr-15	28	4	2015	Gladiolus fourcadei	Iridaceae	Gladiolus	fourcadei		20130453	P
N	7	N-7	Tegan Gilmore	Apr-15	28	4	2015	Gladiolus liliaceus	Iridaceae	Gladiolus	liliaceus		20130470	P
A	5	A-5	Abigail Lowe	May-15	27	5	2015	Gladiolus sp.	Iridaceae	Gladiolus	sp.			E
N	7	N-7	Tegan Gilmore	Apr-15	28	4	2015	Gladiolus sp.	Iridaceae	Gladiolus	sp.		20130439	P
N	7	N-7	Tegan Gilmore	Apr-15	28	4	2015	Gladiolus sp.	Iridaceae	Gladiolus	sp.		20130438	E
N	7	N-7	Abigail Lowe	May-15	28	5	2015	Gladiolus sp.	Iridaceae	Gladiolus	sp.		20130438	L
E	1	E-1	Susan Davies	Apr-15	28	4	2015	Glechoma hederacea	Lamiaceae	Glechoma	hederacea			P
E	2	E-2	Susan Davies	Apr-15	28	4	2015	Glechoma hederacea	Lamiaceae	Glechoma	hederacea
E	6	E-6	Susan Davies	Apr-15	28	4	2015	Glechoma hederacea	Lamiaceae	Glechoma	hederacea			E
F	1	F-1	Jake Moscrop	Apr-15	1	5	2015	Glechoma hederacea	Lamiaceae	Glechoma	hederacea			P
F	1	F-1	Jake Moscrop	May-15	28	5	2015	Glechoma hederacea	Lamiaceae	Glechoma	hederacea			E
K	2	K-2	Tegan Gilmore	Apr-15	30	4	2015	Glechoma hederacea	Lamiaceae	Glechoma	hederacea			P
K	3	K-3	Tegan Gilmore	Apr-15	30	4	2015	Glechoma hederacea	Lamiaceae	Glechoma	hederacea			P
K	4	K-4	Tegan Gilmore	Apr-15	30	4	2015	Glechoma hederacea	Lamiaceae	Glechoma	hederacea			P
K	2	K-2	Jake Moscrop	May-15	27	5	2015	Glechoma hederacea	Lamiaceae	Glechoma	hederacea			P
K	3	K-3	Jake Moscrop	May-15	27	5	2015	Glechoma hederacea	Lamiaceae	Glechoma	hederacea			P
K	5	K-5	Jake Moscrop	May-15	27	5	2015	Glechoma hederacea	Lamiaceae	Glechoma	hederacea			P
L	1	L-1	Jake Moscrop	Apr-15	29	4	2015	Glechoma hederacea	Lamiaceae	Glechoma	hederacea			P
L	1	L-1	Jake Moscrop	May-15	26	5	2015	Glechoma hederacea	Lamiaceae	Glechoma	hederacea			P
S	3	S-3	Michael Isaac	Apr-15	28	4	2015	Glechoma hederacea	Lamiaceae	Glechoma	hederacea			P
S	5	S-5	Michael Isaac	Apr-15	28	4	2015	Glechoma hederacea	Lamiaceae	Glechoma	hederacea			P
S	6	S-6	Michael Isaac	Apr-15	28	4	2015	Glechoma hederacea	Lamiaceae	Glechoma	hederacea			P
S	7	S-7	Michael Isaac	Apr-15	28	4	2015	Glechoma hederacea	Lamiaceae	Glechoma	hederacea			P
S	8	S-8	Michael Isaac	Apr-15	28	4	2015	Glechoma hederacea	Lamiaceae	Glechoma	hederacea			P
S	2	S-2	Michael Isaac	May-15	26	5	2015	Glechoma hederacea	Lamiaceae	Glechoma	hederacea			L
S	3	S-3	Michael Isaac	May-15	26	5	2015	Glechoma hederacea	Lamiaceae	Glechoma	hederacea			L
U	12	U-12	Jake Moscrop	May-15	29	5	2015	Glechoma hederacea	Lamiaceae	Glechoma	hederacea			P
U	14	U-14	Jake Moscrop	May-15	29	5	2015	Glechoma hederacea	Lamiaceae	Glechoma	hederacea			P
U	5	U-5	Jake Moscrop	May-15	29	5	2015	Glechoma hederacea	Lamiaceae	Glechoma	hederacea			P
U	6	U-6	Jake Moscrop	May-15	29	5	2015	Glechoma hederacea	Lamiaceae	Glechoma	hederacea			P
T	1	T-1	Susan Davies	Apr-15	28	4	2015	Globba whitaldii	Zingiberaceae	Globba	whitaldii		20071116	L
T	1	T-1	Abigail Lowe	May-15	28	5	2015	Gloriosa superba	Colchicaceae	Gloriosa	superba	Greenii	20070565	P
B	3	B-3	Jake Moscrop, Abi Lowe	Apr-15	28	4	2015	Grevillea lanigera	Proteaceae	Grevillea	lanigera	Red form		E
G	1	G-1	Jake Moscrop, Abi Lowe, Marilla Burgess	Apr-15	30	4	2015	Grevillea maccutcheonii	Proteaceae	Grevillea	maccutcheonii			P
G	1	G-1	Jake Moscrop	May-15	27	5	2015	Grevillea maccutcheonii	Proteaceae	Grevillea	maccutcheonii			P
G	1	G-1	Jake Moscrop, Abi Lowe, Marilla Burgess	Apr-15	30	4	2015	Grevillea nudiflora	Proteaceae	Grevillea	nudiflora			E
G	1	G-1	Jake Moscrop	May-15	27	5	2015	Grevillea nudiflora	Proteaceae	Grevillea	nudiflora			P
G	1	G-1	Jake Moscrop, Abi Lowe, Marilla Burgess	Apr-15	30	4	2015	Grevillea pinaster	Proteaceae	Grevillea	pinaster			P
G	1	G-1	Jake Moscrop	May-15	27	5	2015	Grevillea pinaster	Proteaceae	Grevillea	pinaster			E
B	3	B-3	Abigail Lowe	May-15	26	5	2015	Grevillea rosmarinifolia	Proteaceae	Grevillea	rosmarinifolia		20100617	E
B	3	B-3	Abigail Lowe	May-15	26	5	2015	Grevillea sp.	Proteaceae	Grevillea	sp.	Canberra Gem	20110240	E
G	1	G-1	Jake Moscrop, Abi Lowe, Marilla Burgess	Apr-15	30	4	2015	Grevillea sp.	Proteaceae	Grevillea	sp.	Red Hooks		P
G	1	G-1	Jake Moscrop, Abi Lowe, Marilla Burgess	Apr-15	30	4	2015	Grevillea sp.	Proteaceae	Grevillea	sp.			P
G	1	G-1	Jake Moscrop	May-15	28	5	2015	Grevillea sp.	Proteaceae	Grevillea	sp.	Red Hooks		P
G	1	G-1	Jake Moscrop	May-15	28	5	2015	Grevillea sp.	Proteaceae	Grevillea	sp.			L
Q	3	Q-3	Sonia Pritchards & John James	May-15	26	5	2015	Grevillea sp.	Proteaceae	Grevillea	sp.	Canberra		E
P	5	P-5	Marie Evans, Anne Causley	Apr-15	28	4	2015	Grevillea sp.	Proteaceae	Grevillea	sp.		20091029	E
N	7	N-7	Abigail Lowe	May-15	28	5	2015	Grindelia hirsutula	Asteraceae	Grindelia	hirsutula		20120122	E
G	1	G-1	Jake Moscrop, Abi Lowe, Marilla Burgess	Apr-15	30	4	2015	Hakea platysperma	Proteaceae	Hakea	platysperma			E
G	1	G-1	Jake Moscrop	May-15	27	5	2015	Hakea sp.	Proteaceae	Hakea	sp.			P
N	7	N-7	Tegan Gilmore	Apr-15	28	4	2015	Halimium atriplicifolium	Cistaceae	Halimium	atriplicifolium		20110495	E
G	1	G-1	Jake Moscrop, Abi Lowe, Marilla Burgess	Apr-15	30	4	2015	Hardenbergia violacea	Leguminosae	Hardenbergia	violacea			P
G	1	G-1	Jake Moscrop	May-15	28	5	2015	Hardenbergia violacea	Leguminosae	Hardenbergia	violacea			P
N	7	N-7	Tegan Gilmore	Apr-15	28	4	2015	Hardenbergia violacea	Leguminosae	Hardenbergia	violacea		20130586
N	7	N-7	Abigail Lowe	May-15	28	5	2015	Hardenbergia violacea	Leguminosae	Hardenbergia	violacea			E
C	14	C-14	Abigail Lowe	May-15	26	5	2015	Hebe pinguafolia	Plantaginaceae	Hebe	pinguafolia	Pagei	20050343	L
V	1	V-1	Jake Moscrop, Laura Jones and Natasha de Vere	May-15	28	5	2015	Hebe sp.	Plantaginaceae	Hebe	sp.			P
G	1	G-1	Jake Moscrop, Abi Lowe, Marilla Burgess	Apr-15	1	5	2015	Hebenstretia dura	Scrophulariaceae	Hebenstretia	dura			P
G	1	G-1	Jake Moscrop	May-15	27	5	2015	Hebenstretia dura	Scrophulariaceae	Hebenstretia	dura			P
P	2	P-2	Marie Evans, Anne Causley	Apr-15	28	4	2015	Helianthemum sp.	Cistaceae	Helianthemum	sp.		20110447	E
P	6	P-6	Marie Evans, Anne Causley	Apr-15	28	4	2015	Helianthemum sp.	Cistaceae	Helianthemum	sp.		20130613	E
P	3	P-3	Marie Evans & Anne Causley	May-15	26	5	2015	Helianthemum sp.	Cistaceae	Helianthemum	sp.		20110447	P
P	4	P-4	Marie Evans & Anne Causley	May-15	26	5	2015	Helianthemum sp.	Cistaceae	Helianthemum	sp.	Cheviot		L
P	5	P-5	Marie Evans & Anne Causley	May-15	26	5	2015	Helianthemum sp.	Cistaceae	Helianthemum	sp.	Cheviot	20130406	P
P	6	P-6	Marie Evans & Anne Causley	May-15	26	5	2015	Helianthemum sp.	Cistaceae	Helianthemum	sp.	Henfield Brilliant	20110447	P
P	6	P-6	Marie Evans & Anne Causley	May-15	26	5	2015	Helianthemum sp.	Cistaceae	Helianthemum	sp.	Ben Fhada	20130613	P
P	7	P-7	Marie Evans & Anne Causley	May-15	26	5	2015	Helianthemum sp.	Cistaceae	Helianthemum	sp.
Q	3	Q-3	Sonia Pritchards & John James	May-15	26	5	2015	Helianthemum sp.	Cistaceae	Helianthemum	sp.			P
V	1	V-1	Jake Moscrop, Laura Jones and Natasha de Vere	May-15	28	5	2015	Helianthemum sp.	Cistaceae	Helianthemum	sp.			P
P	7	P-7	Marie Evans, Anne Causley	Apr-15	28	4	2015	Helleborus foetidus	Ranunculaceae	Helleborus	foetidus		20001842	L
Q	7	Q-7	John James, Chris Clayton	Apr-15	28	4	2015	Helleborus orientalis	Ranunculaceae	Helleborus	orientalis			P
R	6	R-6	Tegan Gilmore	Apr-15	1	5	2015	Helleborus orientalis	Ranunculaceae	Helleborus	orientalis		20001361	P
A	0	A-0	Jake Moscrop, Abi Lowe	Apr-15	28	4	2015	Helleborus sp.	Ranunculaceae	Helleborus	sp.			P
B	0	B-0	Jake Moscrop, Abi Lowe	Apr-15	28	4	2015	Helleborus sp.	Ranunculaceae	Helleborus	sp.			P
C	0	C-0	Jake Moscrop, Abi Lowe	Apr-15	28	4	2015	Helleborus sp.	Ranunculaceae	Helleborus	sp.			P
D	0	D-0	Jake Moscrop, Abi Lowe	Apr-15	28	4	2015	Helleborus sp.	Ranunculaceae	Helleborus	sp.			P
J	7	J-7	Susan Davies	Apr-15	28	4	2015	Helleborus sp.	Ranunculaceae	Helleborus	sp.			P
J	7	J-7	Sue Davies	May-15	26	5	2015	Helleborus sp.	Ranunculaceae	Helleborus	sp.			L
O	1	O-1	Marie Evans & Anne Causley	May-15	26	5	2015	Helleborus sp.	Ranunculaceae	Helleborus	sp.			L
O	7	O-7	Marie Evans & Anne Causley	May-15	26	5	2015	Helleborus sp.	Ranunculaceae	Helleborus	sp.			L
P	6	P-6	Marie Evans, Anne Causley	Apr-15	28	4	2015	Helleborus sp.	Ranunculaceae	Helleborus	sp.			P
P	7	P-7	Marie Evans, Anne Causley	Apr-15	28	4	2015	Helleborus sp.	Ranunculaceae	Helleborus	sp.			L
P	8	P-8	Marie Evans, Anne Causley	Apr-15	28	4	2015	Helleborus sp.	Ranunculaceae	Helleborus	sp.			L
P	6	P-6	Marie Evans & Anne Causley	May-15	26	5	2015	Helleborus sp.	Ranunculaceae	Helleborus	sp.			L
P	8	P-8	Marie Evans & Anne Causley	May-15	26	5	2015	Helleborus sp.	Ranunculaceae	Helleborus	sp.			L
Q	1	Q-1	John James, Chris Clayton	Apr-15	28	4	2015	Helleborus sp.	Ranunculaceae	Helleborus	sp.			L
Q	5	Q-5	John James, Chris Clayton	Apr-15	28	4	2015	Helleborus sp.	Ranunculaceae	Helleborus	sp.			L
R	15	R-15	Tegan Gilmore	Apr-15	1	5	2015	Helleborus sp.	Ranunculaceae	Helleborus	sp.			P
S	2	S-2	Michael Isaac	Apr-15	28	4	2015	Helleborus sp.	Ranunculaceae	Helleborus	sp.			P
S	3	S-3	Michael Isaac	Apr-15	28	4	2015	Helleborus sp.	Ranunculaceae	Helleborus	sp.			P
S	4	S-4	Michael Isaac	Apr-15	28	4	2015	Helleborus sp.	Ranunculaceae	Helleborus	sp.			P
S	2	S-2	Michael Isaac	May-15	26	5	2015	Helleborus sp.	Ranunculaceae	Helleborus	sp.			P
S	3	S-3	Michael Isaac	May-15	26	5	2015	Helleborus sp.	Ranunculaceae	Helleborus	sp.			P
S	4	S-4	Michael Isaac	May-15	26	5	2015	Helleborus sp.	Ranunculaceae	Helleborus	sp.			P
Q	4	Q-4	John James, Chris Clayton	Apr-15	28	4	2015	Helleborus sp.	Ranunculaceae	Helleborus	sp.			P
B	4	B-4	Jake Moscrop, Abi Lowe	Apr-15	28	4	2015	Helleborus x sternii	Ranunculaceae	Helleborus	x sternii	Blackthorn strain		P
A	7	A-7	Abigail Lowe	May-15	27	5	2015	Hemerocallis sp.	Xanthorrhoeaceae	Hemerocallis	sp.			P
R	11	R-11	Abigail Lowe	May-15	29	5	2015	Hemerocallis lilioasphodelus	Xanthorrhoeaceae	Hemerocallis	lilioasphodelus		20011043	E
R	12	R-12	Abigail Lowe	May-15	29	5	2015	Hemerocallis lilioasphodelus	Xanthorrhoeaceae	Hemerocallis	lilioasphodelus			E
R	7	R-7	Abigail Lowe	May-15	29	5	2015	Hemerocallis lilioasphodelus	Xanthorrhoeaceae	Hemerocallis	lilioasphodelus			E
R	9	R-9	Abigail Lowe	May-15	29	5	2015	Hemerocallis lilioasphodelus	Xanthorrhoeaceae	Hemerocallis	lilioasphodelus			P
B	10	B-10	Abigail Lowe	May-15	26	5	2015	Hesperis matronalis	Brassicaceae	Hesperis	matronalis	Sweet Rocket		P
B	10	B-10	Abigail Lowe	May-15	26	5	2015	Hesperis matronalis	Brassicaceae	Hesperis	matronalis	White		P
B	9	B-9	Abigail Lowe	May-15	26	5	2015	Hesperis matronalis	Brassicaceae	Hesperis	matronalis	White		P
E	4	E-4	Sue Davies	May-15	26	5	2015	Hesperis matronalis	Brassicaceae	Hesperis	matronalis	[White]		P
E	4	E-4	Sue Davies	May-15	26	5	2015	Hesperis matronalis	Brassicaceae	Hesperis	matronalis	[Purple]		P
V	1	V-1	Jake Moscrop, Laura Jones and Natasha de Vere	May-15	28	5	2015	Hesperis matronalis	Brassicaceae	Hesperis	matronalis			P
N	8	N-8	Abigail Lowe	May-15	28	5	2015	Hesperis sp.	Brassicaceae	Hesperis	sp.			E
G	1	G-1	Jake Moscrop, Abi Lowe, Marilla Burgess	Apr-15	30	4	2015	Hibbertia aspera	Dilleniaceae	Hibbertia	aspera			P
G	1	G-1	Jake Moscrop, Abi Lowe, Marilla Burgess	Apr-15	30	4	2015	Hibbertia grossularifolia	Dilleniaceae	Hibbertia	grossularifolia			P
G	1	G-1	Jake Moscrop	May-15	28	5	2015	Hibbertia grossularifolia	Dilleniaceae	Hibbertia	grossularifolia			P
N	6	N-6	Abigail Lowe	May-15	28	5	2015	Hieracium holosericeum	Asteraceae	Hieracium	holosericeum		20090795	P
M	12	M-12	Hazel Miles & Eleanor Lloyd	May-15	26	5	2015	Hieracium linguans	Asteraceae	Hieracium	linguans		20002701	P
M	12	M-12	Hazel Miles	Apr-15	28	4	2015	Hieracium neocoracinum	Asteraceae	Hieracium	neocoracinum		20021482	E
M	12	M-12	Hazel Miles	Apr-15	28	4	2015	Hieracium repandulare	Asteraceae	Hieracium	repandulare		20031352	E
M	12	M-12	Hazel Miles & Eleanor Lloyd	May-15	26	5	2015	Hieracium repandulare	Asteraceae	Hieracium	repandulare		20031352	P
N	6	N-6	Abigail Lowe	May-15	28	5	2015	Hieracium snowdoniense	Asteraceae	Hieracium	snowdoniense		20021480	P
U	3	U-3	Howard Mead	May-15	26	5	2015	Hieracium umbellatum	Asteraceae	Hieracium	umbellatum
R	6	R-6	Tegan Gilmore	Apr-15	1	5	2015	Hosta lancifolia	Asparagaceae	Hosta	lancifolia		20010772	E
K	3	K-3	Tegan Gilmore	Apr-15	30	4	2015	Hyacinthoides hispanica	Asparagaceae	Hyacinthoides	hispanica			P
S	4	S-4	Michael Isaac	Apr-15	28	4	2015	Hyacinthoides hispanica	Asparagaceae	Hyacinthoides	hispanica			P
E	6	E-6	Susan Davies	Apr-15	28	4	2015	Hyacinthoides non-scripta	Asparagaceae	Hyacinthoides	non-scripta			P
E	3	E-3	Susan Davies	Apr-15	28	4	2015	Hyacinthoides non-scripta	Asparagaceae	Hyacinthoides	non-scripta			P
E	3	E-3	Sue Davies	May-15	26	5	2015	Hyacinthoides non-scripta	Asparagaceae	Hyacinthoides	non-scripta			L
F	1	F-1	Jake Moscrop	Apr-15	1	5	2015	Hyacinthoides non-scripta	Asparagaceae	Hyacinthoides	non-scripta			P
F	1	F-1	Jake Moscrop	May-15	28	5	2015	Hyacinthoides non-scripta	Asparagaceae	Hyacinthoides	non-scripta			P
H	1	H-1	Laura Jones	May-15	27	5	2015	Hyacinthoides non-scripta	Asparagaceae	Hyacinthoides	non-scripta			L
J	1	J-1	Susan Davies	Apr-15	28	4	2015	Hyacinthoides non-scripta	Asparagaceae	Hyacinthoides	non-scripta			P
J	7	J-7	Susan Davies	Apr-15	28	4	2015	Hyacinthoides non-scripta	Asparagaceae	Hyacinthoides	non-scripta			P
J	7	J-7	Sue Davies	May-15	26	5	2015	Hyacinthoides non-scripta	Asparagaceae	Hyacinthoides	non-scripta			P
J	8	J-8	Sue Davies	May-15	26	5	2015	Hyacinthoides non-scripta	Asparagaceae	Hyacinthoides	non-scripta			P
K	3	K-3	Jake Moscrop	May-15	27	5	2015	Hyacinthoides non-scripta	Asparagaceae	Hyacinthoides	non-scripta			P
K	4	K-4	Jake Moscrop	May-15	27	5	2015	Hyacinthoides non-scripta	Asparagaceae	Hyacinthoides	non-scripta			P
K	5	K-5	Jake Moscrop	May-15	27	5	2015	Hyacinthoides non-scripta	Asparagaceae	Hyacinthoides	non-scripta			P
M	19	M-19	Hazel Miles & Eleanor Lloyd	May-15	26	5	2015	Hyacinthoides non-scripta	Asparagaceae	Hyacinthoides	non-scripta			E
N	6	N-6	Tegan Gilmore	Apr-15	28	4	2015	Hyacinthoides non-scripta	Asparagaceae	Hyacinthoides	non-scripta			P
N	4	N-4	Abigail Lowe	May-15	28	5	2015	Hyacinthoides non-scripta	Asparagaceae	Hyacinthoides	non-scripta			P
N	6	N-6	Abigail Lowe	May-15	28	5	2015	Hyacinthoides non-scripta	Asparagaceae	Hyacinthoides	non-scripta			L
O	1	O-1	Marie Evans & Anne Causley	May-15	26	5	2015	Hyacinthoides non-scripta	Asparagaceae	Hyacinthoides	non-scripta			P
P	4	P-4	Marie Evans, Anne Causley	Apr-15	28	4	2015	Hyacinthoides non-scripta	Asparagaceae	Hyacinthoides	non-scripta			P
P	8	P-8	Marie Evans, Anne Causley	Apr-15	28	4	2015	Hyacinthoides non-scripta	Asparagaceae	Hyacinthoides	non-scripta			P
P	8	P-8	Marie Evans & Anne Causley	May-15	26	5	2015	Hyacinthoides non-scripta	Asparagaceae	Hyacinthoides	non-scripta			L
Q	14	Q-14	John James, Chris Clayton	Apr-15	28	4	2015	Hyacinthoides non-scripta	Asparagaceae	Hyacinthoides	non-scripta			P
Q	15	Q-15	John James, Chris Clayton	Apr-15	28	4	2015	Hyacinthoides non-scripta	Asparagaceae	Hyacinthoides	non-scripta			P
R	6	R-6	Colin Miles	Apr-15	28	4	2015	Hyacinthoides non-scripta	Asparagaceae	Hyacinthoides	non-scripta
R	6	R-6	Tegan Gilmore	Apr-15	1	5	2015	Hyacinthoides non-scripta	Asparagaceae	Hyacinthoides	non-scripta			P
R	6	R-6	Abigail Lowe	May-15	29	5	2015	Hyacinthoides non-scripta	Asparagaceae	Hyacinthoides	non-scripta			L
S	1	S-1	Michael Isaac	Apr-15	28	4	2015	Hyacinthoides non-scripta	Asparagaceae	Hyacinthoides	non-scripta			P
S	2	S-2	Michael Isaac	Apr-15	28	4	2015	Hyacinthoides non-scripta	Asparagaceae	Hyacinthoides	non-scripta			P
S	3	S-3	Michael Isaac	Apr-15	28	4	2015	Hyacinthoides non-scripta	Asparagaceae	Hyacinthoides	non-scripta			P
S	4	S-4	Michael Isaac	Apr-15	28	4	2015	Hyacinthoides non-scripta	Asparagaceae	Hyacinthoides	non-scripta			P
S	5	S-5	Michael Isaac	Apr-15	28	4	2015	Hyacinthoides non-scripta	Asparagaceae	Hyacinthoides	non-scripta			P
S	6	S-6	Michael Isaac	Apr-15	28	4	2015	Hyacinthoides non-scripta	Asparagaceae	Hyacinthoides	non-scripta			P
S	7	S-7	Michael Isaac	Apr-15	28	4	2015	Hyacinthoides non-scripta	Asparagaceae	Hyacinthoides	non-scripta			P
S	1	S-1	Michael Isaac	May-15	26	5	2015	Hyacinthoides non-scripta	Asparagaceae	Hyacinthoides	non-scripta			L
S	2	S-2	Michael Isaac	May-15	26	5	2015	Hyacinthoides non-scripta	Asparagaceae	Hyacinthoides	non-scripta			L
S	3	S-3	Michael Isaac	May-15	26	5	2015	Hyacinthoides non-scripta	Asparagaceae	Hyacinthoides	non-scripta			L
S	4	S-4	Michael Isaac	May-15	26	5	2015	Hyacinthoides non-scripta	Asparagaceae	Hyacinthoides	non-scripta			L
S	5	S-5	Michael Isaac	May-15	26	5	2015	Hyacinthoides non-scripta	Asparagaceae	Hyacinthoides	non-scripta			L
S	6	S-6	Michael Isaac	May-15	26	5	2015	Hyacinthoides non-scripta	Asparagaceae	Hyacinthoides	non-scripta			L
S	7	S-7	Michael Isaac	May-15	26	5	2015	Hyacinthoides non-scripta	Asparagaceae	Hyacinthoides	non-scripta			L
S	8	S-8	Michael Isaac	May-15	26	5	2015	Hyacinthoides non-scripta	Asparagaceae	Hyacinthoides	non-scripta			L
U	5	U-5	Howard Mead	Apr-15	28	4	2015	Hyacinthoides non-scripta	Asparagaceae	Hyacinthoides	non-scripta			E
U	2	U-2	Howard Mead	May-15	26	5	2015	Hyacinthoides non-scripta	Asparagaceae	Hyacinthoides	non-scripta
U	6	U-6	Jake Moscrop	May-15	29	5	2015	Hyacinthoides non-scripta	Asparagaceae	Hyacinthoides	non-scripta			L
X	1	X-1	Peter Williams	Apr-15	28	4	2015	Hyacinthoides non-scripta	Asparagaceae	Hyacinthoides	non-scripta			P
X	1	X-1	Peter Williams	May-15	26	5	2015	Hyacinthoides non-scripta	Asparagaceae	Hyacinthoides	non-scripta			L
Z	1	Z-1	Tegan Gilmore	Apr-15	1	5	2015	Hyacinthoides non-scripta	Asparagaceae	Hyacinthoides	non-scripta			E
Q	14	Q-14	Chris Clayton & Julie Roberts	May-15	26	5	2015	Hyacinthoides sp.	Asparagaceae	Hyacinthoides	sp.			L
Q	19	Q-19	Chris Clayton & Julie Roberts	May-15	26	5	2015	Hyacinthoides sp.	Asparagaceae	Hyacinthoides	sp.			L
Q	20	Q-20	Sonia Pritchards & John James	May-15	26	5	2015	Hyacinthoides sp.	Asparagaceae	Hyacinthoides	sp.			L
Q	9	Q-9	Sonia Pritchards & John James	May-15	26	5	2015	Hyacinthoides sp.	Asparagaceae	Hyacinthoides	sp.			L
H	1	H-1	Tegan Gilmore	Apr-15	30	4	2015	Hyacinthoides sp.	Asparagaceae	Hyacinthoides	sp.			L
K	5	K-5	Tegan Gilmore	Apr-15	30	4	2015	Hyacinthoides sp.	Asparagaceae	Hyacinthoides	sp.			E
K	3	K-3	Tegan Gilmore	Apr-15	30	4	2015	Hyacinthoides x massartiana	Asparagaceae	Hyacinthoides	x massartiana			P
K	4	K-4	Tegan Gilmore	Apr-15	30	4	2015	Hyacinthoides x massartiana	Asparagaceae	Hyacinthoides	x massartiana			E
S	7	S-7	Michael Isaac	Apr-15	28	4	2015	Hyacinthoides x massartiana	Asparagaceae	Hyacinthoides	x massartiana			P
A	12	A-12	Jake Moscrop, Abi Lowe	Apr-15	28	4	2015	Hyacinthus orientalis	Asparagaceae	Hyacinthus	orientalis			P
J	1	J-1	Sue Davies	May-15	26	5	2015	Hydrangea arborescens	Hydrangeaceae	Hydrangea	arborescens			P
J	7	J-7	Sue Davies	May-15	26	5	2015	Hydrangea arborescens	Hydrangeaceae	Hydrangea	arborescens		20020795	P
M	21	M-21	Hazel Miles & Eleanor Lloyd	May-15	26	5	2015	Hydrangea petiolaris	Hydrangeaceae	Hydrangea	petiolaris			E
Q	14	Q-14	Chris Clayton & Julie Roberts	May-15	26	5	2015	Hydrangea sp.	Hydrangeaceae	Hydrangea	sp.	Annabelle	20020795	P
G	1	G-1	Jake Moscrop	May-15	28	5	2015	Hypericum grandifolium	Hypericaceae	Hypericum	grandifolium			P
K	2	K-2	Jake Moscrop	May-15	27	5	2015	Hypochaeris glabra	Asteraceae	Hypochaeris	glabra			P
N	6	N-6	Abigail Lowe	May-15	28	5	2015	Hypochaeris maculata	Asteraceae	Hypochaeris	maculata			E
E	4	E-4	Sue Davies	May-15	26	5	2015	Hypochaeris radicata	Asteraceae	Hypochaeris	radicata			P
E	6	E-6	Sue Davies	May-15	26	5	2015	Hypochaeris radicata	Asteraceae	Hypochaeris	radicata			P
U	3	U-3	Howard Mead	May-15	26	5	2015	Hypochaeris radicata	Asteraceae	Hypochaeris	radicata
U	15	U-15	Jake Moscrop	May-15	29	5	2015	Hypochaeris radicata	Asteraceae	Hypochaeris	radicata			E
U	5	U-5	Jake Moscrop	May-15	29	5	2015	Hypochaeris radicata	Asteraceae	Hypochaeris	radicata			E
G	1	G-1	Jake Moscrop	May-15	26	5	2015	Hypoxis colchicifolia	Hypoxidaceae	Hypoxis	colchicifolia			E
Q	16	Q-16	John James, Chris Clayton	Apr-15	28	4	2015	Iberis sempervirens	Brassicaceae	Iberis	sempervirens		2000771	P
Q	14	Q-14	Chris Clayton & Julie Roberts	May-15	26	5	2015	Iberis sempervirens	Brassicaceae	Iberis	sempervirens		20000771	P
Q	14	Q-14	Chris Clayton & Julie Roberts	May-15	26	5	2015	Iberis sempervirens	Brassicaceae	Iberis	sempervirens		20000771	L
Q	16	Q-16	Sonia Pritchards & John James	May-15	26	5	2015	Iberis sempervirens	Brassicaceae	Iberis	sempervirens	Snowflake		L
S	4	S-4	Michael Isaac	May-15	26	5	2015	Ilex aquifolium	Aquifoliaceae	Ilex	aquifolium			P
O	1	O-1	Marie Evans, Anne Causley	Apr-15	28	4	2015	Ilex x meserveae	Aquifoliaceae	Ilex	x meserveae			E
T	1	T-1	Susan Davies	Apr-15	28	4	2015	Impatiens niamniamensis	Balsaminaceae	Impatiens	niamniamensis		20081111	P
T	1	T-1	Abigail Lowe	May-15	28	5	2015	Impatiens niamniamensis	Balsaminaceae	Impatiens	niamniamensis		20081111	P
O	2	O-2	Marie Evans & Anne Causley	May-15	26	5	2015	Incarvillea delavayi	Bignoniaceae	Incarvillea	delavayi		20120268	P
A	6	A-6	Jake Moscrop, Abi Lowe	Apr-15	28	4	2015	Ipheion uniflorum	Amaryllidaceae	Ipheion	uniflorum	Charlotte Bishop		P
A	5	A-5	Abigail Lowe	May-15	27	5	2015	Iris chrysographes	Iridaceae	Iris	chrysographes	Mandarin Purple		E
G	1	G-1	Jake Moscrop, Abi Lowe, Marilla Burgess	Apr-15	1	5	2015	Iris douglasiana	Iridaceae	Iris	douglasiana			P
G	1	G-1	Jake Moscrop	May-15	28	5	2015	Iris douglasiana	Iridaceae	Iris	douglasiana			L
N	3	N-3	Abigail Lowe	May-15	28	5	2015	Iris germanica	Iridaceae	Iris	germanica			L
Q	3	Q-3	Sonia Pritchards & John James	May-15	26	5	2015	Iris germanica	Iridaceae	Iris	germanica			P
X	1	X-1	Peter Williams	May-15	26	5	2015	Iris pseudacorus	Iridaceae	Iris	pseudacorus			L
A	5	A-5	Abigail Lowe	May-15	27	5	2015	Iris sibirica	Iridaceae	Iris	sibirica	Dance Ballerina Dance	20030571	P
A	5	A-5	Abigail Lowe	May-15	27	5	2015	Iris sibirica	Iridaceae	Iris	sibirica	Tropic Night	20030578	P
A	5	A-5	Abigail Lowe	May-15	27	5	2015	Iris sibirica	Iridaceae	Iris	sibirica	Persimmon	20030575	E
A	5	A-5	Abigail Lowe	May-15	27	5	2015	Iris sibirica	Iridaceae	Iris	sibirica	Tycoon	20030579	P
A	5	A-5	Abigail Lowe	May-15	27	5	2015	Iris sibirica	Iridaceae	Iris	sibirica	Fourfold Lavender	20030572	P
C	22	C-22	Abigail Lowe	May-15	26	5	2015	Iris sibirica	Iridaceae	Iris	sibirica	Alba	20021052	E
D	19	D-19	Abigail Lowe	May-15	27	5	2015	Iris sibirica	Iridaceae	Iris	sibirica	Alba	20021052	E
N	1	N-1	Abigail Lowe	May-15	28	5	2015	Iris sibirica	Iridaceae	Iris	sibirica	Alba	20021052	E
Q	34	Q-34	Sonia Pritchards & John James	May-15	26	5	2015	Iris sibirica	Iridaceae	Iris	sibirica	Tropic Night	20030578	E
R	12	R-12	Tegan Gilmore	Apr-15	1	5	2015	Iris sibirica	Iridaceae	Iris	sibirica	Silver Edge		P
R	8	R-8	Abigail Lowe	May-15	29	5	2015	Iris sibirica	Iridaceae	Iris	sibirica			P
A	5	A-5	Abigail Lowe	May-15	27	5	2015	Iris sp.	Iridaceae	Iris	sp.			E
N	1	N-1	Tegan Gilmore	Apr-15	28	4	2015	Iris sp.	Iridaceae	Iris	sp.			E
N	1	N-1	Tegan Gilmore	Apr-15	28	4	2015	Iris sp.	Iridaceae	Iris	sp.	Holden Clough	20140386	P
P	4	P-4	Marie Evans & Anne Causley	May-15	26	5	2015	Iris sp.	Iridaceae	Iris	sp.			P
Q	1	Q-1	Sonia Pritchards & John James	May-15	26	5	2015	Iris sp.	Iridaceae	Iris	sp.			P
Q	7	Q-7	Sonia Pritchards & John James	May-15	26	5	2015	Iris sp.	Iridaceae	Iris	sp.			E
Q	8	Q-8	Sonia Pritchards & John James	May-15	26	5	2015	Iris sp.	Iridaceae	Iris	sp.			E
R	10	R-10	Abigail Lowe	May-15	29	5	2015	Iris sp.	Iridaceae	Iris	sp.			L
R	12	R-12	Abigail Lowe	May-15	29	5	2015	Iris sp.	Iridaceae	Iris	sp.			P
U	4	U-4	Jake Moscrop	May-15	29	5	2015	Iris sp.	Iridaceae	Iris	sp.			E
U	5	U-5	Jake Moscrop	May-15	29	5	2015	Iris sp.	Iridaceae	Iris	sp.			E
U	6	U-6	Jake Moscrop	May-15	29	5	2015	Iris sp.	Iridaceae	Iris	sp.			E
U	9	U-9	Jake Moscrop	May-15	29	5	2015	Iris sp.	Iridaceae	Iris	sp.			E
U	10	U-10	Jake Moscrop	May-15	29	5	2015	Iris sp.	Iridaceae	Iris	sp.			E
U	11	U-11	Jake Moscrop	May-15	29	5	2015	Iris sp.	Iridaceae	Iris	sp.			E
U	13	U-13	Jake Moscrop	May-15	29	5	2015	Iris sp.	Iridaceae	Iris	sp.			E
G	1	G-1	Jake Moscrop	May-15	26	5	2015	Isoplexis isabelliana	Plantaginaceae	Isoplexis	isabelliana			P
G	1	G-1	Jake Moscrop, Abi Lowe, Marilla Burgess	Apr-15	30	4	2015	Isopogon formosus	Proteaceae	Isopogon	formosus			L
G	1	G-1	Jake Moscrop, Abi Lowe, Marilla Burgess	Apr-15	30	4	2015	Isopogon formosus	Proteaceae	Isopogon	formosus	[Grey leaf]		L
G	1	G-1	Jake Moscrop, Abi Lowe, Marilla Burgess	Apr-15	30	4	2015	Jovellana punctata	Calceolariaceae	Jovellana	punctata			P
G	1	G-1	Jake Moscrop	May-15	28	5	2015	Jovellana punctata	Calceolariaceae	Jovellana	punctata			P
N	7	N-7	Tegan Gilmore	Apr-15	28	4	2015	Jovellana punctata	Calceolariaceae	Jovellana	punctata			P
N	7	N-7	Abigail Lowe	May-15	28	5	2015	Jovellana punctata	Calceolariaceae	Jovellana	punctata			P
G	1	G-1	Jake Moscrop, Abi Lowe, Marilla Burgess	Apr-15	30	4	2015	Jovellana violacea	Calceolariaceae	Jovellana	violacea			P
G	1	G-1	Jake Moscrop	May-15	28	5	2015	Jovellana violacea	Calceolariaceae	Jovellana	violacea			P
N	8	N-8	Tegan Gilmore	Apr-15	28	4	2015	Kalanchoe sp.	Crassulaceae	Kalanchoe	sp.		20070007	P
B	13	B-13	Jake Moscrop, Abi Lowe	Apr-15	28	4	2015	Kerria japonica	Rosaceae	Kerria	japonica	Picta		P
B	13	B-13	Abigail Lowe	May-15	26	5	2015	Kerria japonica	Rosaceae	Kerria	japonica	Picta	20050347	L
Q	19	Q-19	John James, Chris Clayton	Apr-15	28	4	2015	Kerria japonica	Rosaceae	Kerria	japonica			P
W	1	W-1	Jake Moscrop, Abi Lowe	Apr-15	28	4	2015	Kerria japonica	Rosaceae	Kerria	japonica			P
Q	19	Q-19	Chris Clayton & Julie Roberts	May-15	26	5	2015	Kerria sp.	Rosaceae	Kerria	sp.			P
M	12	M-12	Hazel Miles & Eleanor Lloyd	May-15	26	5	2015	Knautia arvensis	Caprifoliaceae	Knautia	arvensis			P
G	1	G-1	Jake Moscrop	May-15	27	5	2015	Kniphofia bruceae	Xanthorrhoeaceae	Kniphofia	bruceae			L
N	1	N-1	Tegan Gilmore	Apr-15	28	4	2015	Kniphofia sp.	Xanthorrhoeaceae	Kniphofia	sp.	Sunningdale Yellow	20020459	P
N	1	N-1	Abigail Lowe	May-15	28	5	2015	Kniphofia sp.	Xanthorrhoeaceae	Kniphofia	sp.	Sunningdale Yellow		E
G	1	G-1	Jake Moscrop, Abi Lowe, Marilla Burgess	Apr-15	1	5	2015	Kniphofia uvaria	Xanthorrhoeaceae	Kniphofia	uvaria			P
G	1	G-1	Jake Moscrop	May-15	27	5	2015	Kniphofia uvaria	Xanthorrhoeaceae	Kniphofia	uvaria			L
Q	19	Q-19	John James, Chris Clayton	Apr-15	28	4	2015	Kniphofia uvaria	Xanthorrhoeaceae	Kniphofia	uvaria			P
B	10	B-10	Jake Moscrop, Abi Lowe	Apr-15	28	4	2015	Koelreuteria paniculata	Sapindaceae	Koelreuteria	paniculata			E
C	17	C-17	Abigail Lowe	May-15	26	5	2015	Kolkwitzia amabilis	Caprifoliaceae	Kolkwitzia	amabilis	Maradco	20050205	E
G	1	G-1	Jake Moscrop, Abi Lowe, Marilla Burgess	Apr-15	30	4	2015	Kunzea ambigua	Myrtaceae	Kunzea	ambigua			P
G	1	G-1	Jake Moscrop	May-15	27	5	2015	Kunzea ambigua	Myrtaceae	Kunzea	ambigua			L
G	1	G-1	Jake Moscrop	May-15	28	5	2015	Kunzea recurva	Myrtaceae	Kunzea	recurva			E
W	5	W-5	Abigail Lowe	May-15	26	5	2015	Laburnum anagyroides	Leguminosae	Laburnum	anagyroides		20050006	P
N	7	N-7	Abigail Lowe	May-15	28	5	2015	Lachenalia aloides	Asparagaceae	Lachenalia	aloides			P
N	7	N-7	Tegan Gilmore	Apr-15	28	4	2015	Lachenalia sp.	Asparagaceae	Lachenalia	sp.		20070613	P
N	7	N-7	Tegan Gilmore	Apr-15	28	4	2015	Lachenalia sp.	Asparagaceae	Lachenalia	sp.		20061432	P
Q	23	Q-23	Sonia Pritchards & John James	May-15	26	5	2015	Lamium galeobdolon	Lamiaceae	Lamium	galeobdolon	Herman's Pride	20130713	P
Q	40	Q-40	Chris Clayton & Julie Roberts	May-15	26	5	2015	Lamium sp.	Lamiaceae	Lamium	sp.			E
G	1	G-1	Jake Moscrop, Abi Lowe, Marilla Burgess	Apr-15	1	5	2015	Lampranthus sp.	Aizoaceae	Lampranthus	sp.	[Bright red]		E
N	7	N-7	Tegan Gilmore	Apr-15	28	4	2015	Lampranthus sp.	Aizoaceae	Lampranthus	sp.		20061645	E
G	1	G-1	Jake Moscrop, Abi Lowe, Marilla Burgess	Apr-15	1	5	2015	Lampranthus splendens	Aizoaceae	Lampranthus	splendens			P
Q	3	Q-3	John James, Chris Clayton	Apr-15	28	4	2015	Lamprocapnos spectabilis	Papaveraceae	Lamprocapnos	spectabilis	Alba		P
G	1	G-1	Jake Moscrop, Abi Lowe, Marilla Burgess	Apr-15	30	4	2015	Lasiopetalum floribundum	Malvaceae	Lasiopetalum	floribundum			P
G	1	G-1	Jake Moscrop	May-15	28	5	2015	Lasiopetalum floribundum	Malvaceae	Lasiopetalum	floribundum			P
B	14	B-14	Abigail Lowe	May-15	26	5	2015	Lathyrus aureus	Fabaceae	Lathyrus	aureus			E
D	2	D-2	Abigail Lowe	May-15	27	5	2015	Lathyrus odoratus	Fabaceae	Lathyrus	odoratus			P
B	14	B-14	Jake Moscrop, Abi Lowe	Apr-15	28	4	2015	Lathyrus vernus	Fabaceae	Lathyrus	vernus			P
B	17	B-17	Jake Moscrop, Abi Lowe	Apr-15	28	4	2015	Lathyrus vernus	Fabaceae	Lathyrus	vernus			P
B	5	B-5	Jake Moscrop, Abi Lowe	Apr-15	28	4	2015	Lathyrus vernus	Fabaceae	Lathyrus	vernus			P
N	1	N-1	Tegan Gilmore	Apr-15	28	4	2015	Laurus nobilis	Lauraceae	Laurus	nobilis			P
P	7	P-7	Marie Evans, Anne Causley	Apr-15	28	4	2015	Laurus nobilis	Lauraceae	Laurus	nobilis		20000493	P
G	1	G-1	Jake Moscrop	May-15	26	5	2015	Lavandula angustifolia	Lamiaceae	Lavandula	angustifolia	Nana Alba		E
N	1	N-1	Abigail Lowe	May-15	28	5	2015	Lavandula angustifolia	Lamiaceae	Lavandula	angustifolia			E
G	1	G-1	Jake Moscrop, Abi Lowe, Marilla Burgess	Apr-15	28	4	2015	Lavandula buchii	Lamiaceae	Lavandula	buchii			P
G	1	G-1	Jake Moscrop	May-15	26	5	2015	Lavandula canariensis	Lamiaceae	Lavandula	canariensis			P
N	7	N-7	Tegan Gilmore	Apr-15	28	4	2015	Lavandula canariensis	Lamiaceae	Lavandula	canariensis		20080506	P
G	1	G-1	Jake Moscrop	May-15	26	5	2015	Lavandula dentata	Lamiaceae	Lavandula	dentata			P
G	1	G-1	Jake Moscrop	May-15	26	5	2015	Lavandula dentata	Lamiaceae	Lavandula	dentata		Royal Crown'	P
G	1	G-1	Jake Moscrop, Abi Lowe, Marilla Burgess	Apr-15	28	4	2015	Lavandula dentata	Lamiaceae	Lavandula	dentata	var. dentata		E
G	1	G-1	Jake Moscrop, Abi Lowe, Marilla Burgess	Apr-15	30	4	2015	Lavandula dentata	Lamiaceae	Lavandula	dentata	var. Dentata Royal Crown		P
G	1	G-1	Jake Moscrop	May-15	26	5	2015	Lavandula dentata	Lamiaceae	Lavandula	dentata	var. candicans		P
N	7	N-7	Tegan Gilmore	Apr-15	28	4	2015	Lavandula minutolii	Lamiaceae	Lavandula	minutolii	var. tenuipinna	20120436	E
N	7	N-7	Tegan Gilmore	Apr-15	28	4	2015	Lavandula minutolii	Lamiaceae	Lavandula	minutolii	var. minutolii	20120435	E
G	1	G-1	Jake Moscrop	May-15	26	5	2015	Lavandula pedunculata	Lamiaceae	Lavandula	pedunculata			P
N	7	N-7	Tegan Gilmore	Apr-15	28	4	2015	Lavandula pedunculata	Lamiaceae	Lavandula	pedunculata		20120465	P
N	7	N-7	Abigail Lowe	May-15	28	5	2015	Lavandula pedunculata	Lamiaceae	Lavandula	pedunculata		20120465	L
G	1	G-1	Jake Moscrop, Abi Lowe, Marilla Burgess	Apr-15	28	4	2015	Lavandula pedunculata	Lamiaceae	Lavandula	pedunculata			P
G	1	G-1	Jake Moscrop, Abi Lowe, Marilla Burgess	Apr-15	28	4	2015	Lavandula pinnata	Lamiaceae	Lavandula	pinnata			P
G	1	G-1	Jake Moscrop	May-15	26	5	2015	Lavandula pinnata	Lamiaceae	Lavandula	pinnata			P
N	7	N-7	Tegan Gilmore	Apr-15	28	4	2015	Lavandula pinnata	Lamiaceae	Lavandula	pinnata		20140129	P
N	7	N-7	Abigail Lowe	May-15	28	5	2015	Lavandula sp.	Lamiaceae	Lavandula	sp.			E
G	1	G-1	Jake Moscrop, Abi Lowe, Marilla Burgess	Apr-15	28	4	2015	Lavandula stoechas	Lamiaceae	Lavandula	stoechas	Kew Red		P
G	1	G-1	Jake Moscrop	May-15	26	5	2015	Lavandula stoechas	Lamiaceae	Lavandula	stoechas		Kew Red'	P
N	7	N-7	Tegan Gilmore	Apr-15	28	4	2015	Lavandula stoechas	Lamiaceae	Lavandula	stoechas	Kew Red	20110483	L
N	7	N-7	Abigail Lowe	May-15	28	5	2015	Lavandula stoechas	Lamiaceae	Lavandula	stoechas	Kew Red	20110483	P
G	1	G-1	Jake Moscrop, Abi Lowe, Marilla Burgess	Apr-15	28	4	2015	Lavandula viridis	Lamiaceae	Lavandula	viridis			E
G	1	G-1	Jake Moscrop	May-15	26	5	2015	Lavandula viridis	Lamiaceae	Lavandula	viridis			P
G	1	G-1	Jake Moscrop, Abi Lowe, Marilla Burgess	Apr-15	28	4	2015	Lavandula x christiana	Lamiaceae	Lavandula	x christiana			E
G	1	G-1	Jake Moscrop	May-15	26	5	2015	Lavandula x christiana	Lamiaceae	Lavandula	x christiana			P
N	7	N-7	Tegan Gilmore	Apr-15	28	4	2015	Lavandula x christiana	Lamiaceae	Lavandula	x christiana		20091049	E
N	7	N-7	Abigail Lowe	May-15	28	5	2015	Lavandula x christiana	Lamiaceae	Lavandula	x christiana		20091049	L
G	1	G-1	Jake Moscrop, Abi Lowe, Marilla Burgess	Apr-15	28	4	2015	Lavandula x ginginsii	Lamiaceae	Lavandula	x ginginsii			P
G	1	G-1	Jake Moscrop	May-15	26	5	2015	Lavandula x ginginsii	Lamiaceae	Lavandula	x ginginsii			P
G	1	G-1	Jake Moscrop, Abi Lowe, Marilla Burgess	Apr-15	28	4	2015	Leopoldia comosa	Goodeniaceae	Leopoldia	comosa			L
N	7	N-7	Tegan Gilmore	Apr-15	28	4	2015	Leopoldia comosa	Asparagaceae	Leopoldia	comosa		20130617	P
N	7	N-7	Abigail Lowe	May-15	28	5	2015	Leopoldia comosa	Asparagaceae	Leopoldia	comosa		20130617	L
N	7	N-7	Tegan Gilmore	Apr-15	28	4	2015	Lepechinia chamaedryoides	Lamiaceae	Lepechinia	chamaedryoides		20110469	P
N	7	N-7	Abigail Lowe	May-15	28	5	2015	Lepechinia chamaedryoides	Lamiaceae	Lepechinia	chamaedryoides			L
G	1	G-1	Jake Moscrop	May-15	27	5	2015	Leptospermum sp.	Lamiaceae	Leptospermum	sp.			P
G	1	G-1	Jake Moscrop, Abi Lowe, Marilla Burgess	Apr-15	30	4	2015	Leschenaultia biloba	Myrtaceae	Leschenaultia	biloba			P
G	1	G-1	Jake Moscrop	May-15	28	5	2015	Leschenaultia biloba	Goodeniaceae	Leschenaultia	biloba			P
G	1	G-1	Jake Moscrop, Abi Lowe, Marilla Burgess	Apr-15	1	5	2015	Leucadendron gandogeri	Proteaceae	Leucadendron	gandogeri			P
G	1	G-1	Jake Moscrop	May-15	27	5	2015	Leucadendron laureolum	Proteaceae	Leucadendron	laureolum			P
G	1	G-1	Jake Moscrop, Abi Lowe, Marilla Burgess	Apr-15	1	5	2015	Leucadendron sp.	Proteaceae	Leucadendron	sp.	Safari Sunset		P
G	1	G-1	Jake Moscrop	May-15	27	5	2015	Leucadendron uliginosum	Proteaceae	Leucadendron	uliginosum			P
E	1	E-1	Sue Davies	May-15	26	5	2015	Leucanthemum vulgare	Asteraceae	Leucanthemum	vulgare			P
E	3	E-3	Sue Davies	May-15	26	5	2015	Leucanthemum vulgare	Asteraceae	Leucanthemum	vulgare			P
E	4	E-4	Sue Davies	May-15	26	5	2015	Leucanthemum vulgare	Asteraceae	Leucanthemum	vulgare			P
E	6	E-6	Sue Davies	May-15	26	5	2015	Leucanthemum vulgare	Asteraceae	Leucanthemum	vulgare			P
K	2	K-2	Jake Moscrop	May-15	27	5	2015	Leucanthemum vulgare	Asteraceae	Leucanthemum	vulgare			E
L	1	L-1	Jake Moscrop	May-15	26	5	2015	Leucanthemum vulgare	Asteraceae	Leucanthemum	vulgare			P
M	12	M-12	Hazel Miles & Eleanor Lloyd	May-15	26	5	2015	Leucanthemum vulgare	Asteraceae	Leucanthemum	vulgare			P
M	2	M-2	Hazel Miles & Eleanor Lloyd	May-15	26	5	2015	Leucanthemum vulgare	Asteraceae	Leucanthemum	vulgare			E
M	3	M-3	Hazel Miles & Eleanor Lloyd	May-15	26	5	2015	Leucanthemum vulgare	Asteraceae	Leucanthemum	vulgare			E
N	1	N-1	Abigail Lowe	May-15	28	5	2015	Leucanthemum vulgare	Asteraceae	Leucanthemum	vulgare			P
N	3	N-3	Abigail Lowe	May-15	28	5	2015	Leucanthemum vulgare	Asteraceae	Leucanthemum	vulgare			E
R	1	R-1	Colin Miles & Chris Beynon	May-15	26	5	2015	Leucanthemum vulgare	Asteraceae	Leucanthemum	vulgare			E
R	12	R-12	Abigail Lowe	May-15	29	5	2015	Leucanthemum vulgare	Asteraceae	Leucanthemum	vulgare			P
R	17	R-17	Abigail Lowe	May-15	29	5	2015	Leucanthemum vulgare	Asteraceae	Leucanthemum	vulgare			E
R	8	R-8	Abigail Lowe	May-15	29	5	2015	Leucanthemum vulgare	Asteraceae	Leucanthemum	vulgare			E
U	10	U-10	Jake Moscrop	May-15	29	5	2015	Leucanthemum vulgare	Asteraceae	Leucanthemum	vulgare			E
U	11	U-11	Jake Moscrop	May-15	29	5	2015	Leucanthemum vulgare	Asteraceae	Leucanthemum	vulgare			E
U	13	U-13	Jake Moscrop	May-15	29	5	2015	Leucanthemum vulgare	Asteraceae	Leucanthemum	vulgare			E
U	14	U-14	Jake Moscrop	May-15	29	5	2015	Leucanthemum vulgare	Asteraceae	Leucanthemum	vulgare			E
U	16	U-16	Jake Moscrop	May-15	29	5	2015	Leucanthemum vulgare	Asteraceae	Leucanthemum	vulgare			E
U	5	U-5	Jake Moscrop	May-15	29	5	2015	Leucanthemum vulgare	Asteraceae	Leucanthemum	vulgare			E
U	9	U-9	Jake Moscrop	May-15	29	5	2015	Leucanthemum vulgare	Asteraceae	Leucanthemum	vulgare			E
V	1	V-1	Jake Moscrop, Laura Jones and Natasha de Vere	May-15	28	5	2015	Leucanthemum vulgare	Asteraceae	Leucanthemum	vulgare			E
W	7	W-7	Abigail Lowe	May-15	27	5	2015	Leucanthemum vulgare	Asteraceae	Leucanthemum	vulgare			E
A	6	A-6	Abigail Lowe	May-15	27	5	2015	Leucocoryne ixioides	Amaryllidaceae	Leucocoryne	ixioides	Blue Ocean	20110595	P
N	1	N-1	Tegan Gilmore	Apr-15	28	4	2015	Leucocoryne ixioides	Amaryllidaceae	Leucocoryne	ixioides	Blue Ocean	20110595	P
A	6	A-6	Jake Moscrop, Abi Lowe	Apr-15	28	4	2015	Leucojum aestivum	Amaryllidaceae	Leucojum	aestivum	Gravetye Giant		P
J	7	J-7	Susan Davies	Apr-15	28	4	2015	Leucojum aestivum	Amaryllidaceae	Leucojum	aestivum	Spring Snowflake		P
J	8	J-8	Susan Davies	Apr-15	28	4	2015	Leucojum aestivum	Amaryllidaceae	Leucojum	aestivum	Spring Snowflake	20011525	P
P	8	P-8	Marie Evans, Anne Causley	Apr-15	28	4	2015	Leucojum aestivum	Amaryllidaceae	Leucojum	aestivum		20002160	L
Q	19	Q-19	John James, Chris Clayton	Apr-15	28	4	2015	Leucojum aestivum	Amaryllidaceae	Leucojum	aestivum			L
S	4	S-4	Michael Isaac	Apr-15	28	4	2015	Leucojum aestivum	Amaryllidaceae	Leucojum	aestivum			L
O	1	O-1	Marie Evans, Anne Causley	Apr-15	28	4	2015	Leucothoe fontanesiana	Ericaceae	Leucothoe	fontanesiana		20022135	P
N	7	N-7	Tegan Gilmore	Apr-15	28	4	2015	Lewisia cotyledon	Montiaceae	Lewisia	cotyledon	Crags Hybrids	20050012	P
N	7	N-7	Abigail Lowe	May-15	28	5	2015	Lewisia cotyledon	Montiaceae	Lewisia	cotyledon	Crags Hybrids	20050012	P
N	2	N-2	Abigail Lowe	May-15	28	5	2015	Lewisia sp.	Montiaceae	Lewisia	sp.	Little Plum		P
G	1	G-1	Jake Moscrop, Abi Lowe, Marilla Burgess	Apr-15	30	4	2015	Libertia chilensis	Iridaceae	Libertia	chilensis			P
G	1	G-1	Jake Moscrop, Abi Lowe, Marilla Burgess	Apr-15	30	4	2015	Libertia sessiliflora	Iridaceae	Libertia	sessiliflora			E
N	7	N-7	Tegan Gilmore	Apr-15	28	4	2015	Libertia sessiliflora	Iridaceae	Libertia	sessiliflora		20001098	P
A	5	A-5	Abigail Lowe	May-15	27	5	2015	Libertia sp.	Iridaceae	Libertia	sp.	Amazing Grace	20030615	P
A	5	A-5	Abigail Lowe	May-15	27	5	2015	Libertia sp.	Iridaceae	Libertia	sp.	Shakleton hybrid	20030991	E
O	2	O-2	Marie Evans & Anne Causley	May-15	26	5	2015	Libertia sp.	Iridaceae	Libertia	sp.			P
A	4	A-4	Abigail Lowe	May-15	27	5	2015	Lilium sp.	Liliaceae	Lilium	sp.	Yellow Baby	20070072	E
B	9	B-9	Abigail Lowe	May-15	26	5	2015	Limnanthes douglasii	Limnanthaceae	Limnanthes	douglasii			P
D	4	D-4	Abigail Lowe	May-15	27	5	2015	Limnanthes douglasii	Limnanthaceae	Limnanthes	douglasii			P
D	5	D-5	Abigail Lowe	May-15	27	5	2015	Limnanthes douglasii	Limnanthaceae	Limnanthes	douglasii			P
L	1	L-1	Jake Moscrop	May-15	26	5	2015	Limnanthes douglasii	Limnanthaceae	Limnanthes	douglasii			P
W	7	W-7	Abigail Lowe	May-15	27	5	2015	Limnanthes douglasii	Limnanthaceae	Limnanthes	douglasii			P
L	1	L-1	Jake Moscrop	May-15	26	5	2015	Limnanthes douglasii	Limnanthaceae	Limnanthes	douglasii	ssp. sulphurea		P
E	5	E-5	Sue Davies	May-15	26	5	2015	Limnanthes sp.	Limnanthaceae	Limnanthes	sp.			P
G	1	G-1	Jake Moscrop, Abi Lowe, Marilla Burgess	Apr-15	28	4	2015	Limonium bourgeaui	Plumbaginaceae	Limonium	bourgeaui			P
G	1	G-1	Jake Moscrop	May-15	26	5	2015	Limonium bourgeaui	Plumbaginaceae	Limonium	bourgeaui			P
E	1	E-1	Susan Davies	Apr-15	28	4	2015	Linaria repens	Plantaginaceae	Linaria	repens			P
E	2	E-2	Susan Davies	Apr-15	28	4	2015	Linaria repens	Plantaginaceae	Linaria	repens
E	3	E-3	Susan Davies	Apr-15	28	4	2015	Linaria repens	Plantaginaceae	Linaria	repens			P
E	4	E-4	Susan Davies	Apr-15	28	4	2015	Linaria repens	Plantaginaceae	Linaria	repens			P
E	5	E-5	Susan Davies	Apr-15	28	4	2015	Linaria repens	Plantaginaceae	Linaria	repens			P
Q	3	Q-3	John James, Chris Clayton	Apr-15	28	4	2015	Lithodora sp.	Boraginaceae	Lithodora	sp.	Heavenly Blue		E
N	7	N-7	Tegan Gilmore	Apr-15	28	4	2015	Lobelia pinifolia	Campanulaceae	Lobelia	pinifolia		20140101	E
G	1	G-1	Jake Moscrop	May-15	28	5	2015	Lobelia polyphylla	Campanulaceae	Lobelia	polyphylla			E
G	1	G-1	Jake Moscrop	May-15	28	5	2015	Lobelia tupa	Campanulaceae	Lobelia	tupa			E
C	17	C-17	Jake Moscrop, Abi Lowe	Apr-15	28	4	2015	Lomelosia caucasica	Caprifoliaceae	Lomelosia	caucasica	Miss Willmott		E
C	17	C-17	Abigail Lowe	May-15	26	5	2015	Lomelosia caucasica	Caprifoliaceae	Lomelosia	caucasica	Miss Wilmott		E
W	1	W-1	Abigail Lowe	May-15	27	5	2015	Lonicera tatarica	Caprifoliaceae	Lonicera	tatarica		20090377	P
K	2	K-2	Tegan Gilmore	Apr-15	30	4	2015	Lotus corniculatus	Leguminosae	Lotus	corniculatus			E
K	2	K-2	Jake Moscrop	May-15	27	5	2015	Lotus corniculatus	Leguminosae	Lotus	corniculatus			P
L	1	L-1	Jake Moscrop	Apr-15	29	4	2015	Lotus corniculatus	Leguminosae	Lotus	corniculatus			E
L	1	L-1	Jake Moscrop	May-15	26	5	2015	Lotus corniculatus	Leguminosae	Lotus	corniculatus			P
N	4	N-4	Abigail Lowe	May-15	28	5	2015	Lotus corniculatus	Leguminosae	Lotus	corniculatus			P
N	6	N-6	Abigail Lowe	May-15	28	5	2015	Lotus corniculatus	Leguminosae	Lotus	corniculatus			P
R	13	R-13	Abigail Lowe	May-15	29	5	2015	Lotus corniculatus	Leguminosae	Lotus	corniculatus			P
R	15	R-15	Abigail Lowe	May-15	29	5	2015	Lotus corniculatus	Leguminosae	Lotus	corniculatus			P
R	17	R-17	Abigail Lowe	May-15	29	5	2015	Lotus corniculatus	Leguminosae	Lotus	corniculatus			P
R	6	R-6	Abigail Lowe	May-15	29	5	2015	Lotus corniculatus	Leguminosae	Lotus	corniculatus			P
S	7	S-7	Michael Isaac	May-15	26	5	2015	Lotus corniculatus	Leguminosae	Lotus	corniculatus			E
U	2	U-2	Howard Mead	May-15	26	5	2015	Lotus corniculatus	Leguminosae	Lotus	corniculatus
U	10	U-10	Jake Moscrop	May-15	29	5	2015	Lotus corniculatus	Leguminosae	Lotus	corniculatus			P
U	11	U-11	Jake Moscrop	May-15	29	5	2015	Lotus corniculatus	Leguminosae	Lotus	corniculatus			P
U	12	U-12	Jake Moscrop	May-15	29	5	2015	Lotus corniculatus	Leguminosae	Lotus	corniculatus			P
U	15	U-15	Jake Moscrop	May-15	29	5	2015	Lotus corniculatus	Leguminosae	Lotus	corniculatus			P
U	16	U-16	Jake Moscrop	May-15	29	5	2015	Lotus corniculatus	Leguminosae	Lotus	corniculatus			P
U	4	U-4	Jake Moscrop	May-15	29	5	2015	Lotus corniculatus	Leguminosae	Lotus	corniculatus			P
U	5	U-5	Jake Moscrop	May-15	29	5	2015	Lotus corniculatus	Leguminosae	Lotus	corniculatus			P
U	6	U-6	Jake Moscrop	May-15	29	5	2015	Lotus corniculatus	Leguminosae	Lotus	corniculatus			P
X	1	X-1	Peter Williams	May-15	26	5	2015	Lotus corniculatus	Leguminosae	Lotus	corniculatus			P
G	1	G-1	Jake Moscrop	May-15	28	5	2015	Lotus sp.	Leguminosae	Lotus	sp.	Gold Flash		P
U	8	U-8	Howard Mead	May-15	26	5	2015	Lotus sp.	Leguminosae	Lotus	sp.
G	1	G-1	Jake Moscrop	May-15	28	5	2015	Luma chequen	Myrtaceae	Luma	chequen			E
G	1	G-1	Jake Moscrop, Abi Lowe, Marilla Burgess	Apr-15	1	5	2015	Lupinus arboreus	Fabaceae	Lupinus	arboreus			E
G	1	G-1	Jake Moscrop, Abi Lowe, Marilla Burgess	Apr-15	1	5	2015	Lupinus arboreus	Fabaceae	Lupinus	arboreus	Blue Flowered		P
G	1	G-1	Jake Moscrop	May-15	28	5	2015	Lupinus arboreus	Fabaceae	Lupinus	arboreus			P
B	14	B-14	Abigail Lowe	May-15	26	5	2015	Lupinus sp.	Fabaceae	Lupinus	sp.			E
B	5	B-5	Abigail Lowe	May-15	26	5	2015	Lupinus sp.	Fabaceae	Lupinus	sp.			E
Q	14	Q-14	Chris Clayton & Julie Roberts	May-15	26	5	2015	Lupinus sp.	Fabaceae	Lupinus	sp.			E
Q	15	Q-15	Chris Clayton & Julie Roberts	May-15	26	5	2015	Lupinus sp.	Fabaceae	Lupinus	sp.	Noble Maiden	20080169	P
Q	26	Q-26	Chris Clayton & Julie Roberts	May-15	26	5	2015	Lupinus sp.	Fabaceae	Lupinus	sp.			P
Q	32	Q-32	Chris Clayton & Julie Roberts	May-15	26	5	2015	Lupinus sp.	Fabaceae	Lupinus	sp.			P
Q	36	Q-36	Chris Clayton & Julie Roberts	May-15	26	5	2015	Lupinus sp.	Fabaceae	Lupinus	sp.	Noble Maiden		P
G	1	G-1	Jake Moscrop	May-15	28	5	2015	Lupinus variicolor	Fabaceae	Lupinus	variicolor			P
Q	3	Q-3	Sonia Pritchards & John James	May-15	26	5	2015	Lychnis sp.	Caryophyllaceae	Lychnis	sp.	White Robin		P
Q	36	Q-36	Chris Clayton & Julie Roberts	May-15	26	5	2015	Lychnis sp.	Caryophyllaceae	Lychnis	sp.	White Robin		P
N	1	N-1	Tegan Gilmore	Apr-15	28	4	2015	Lycopersicon esculentum	Solanaceae	Lycopersicon	esculentum			L
J	7	J-7	Sue Davies	May-15	26	5	2015	Lysimachia nemorum	Primulaceae	Lysimachia	nemorum			P
A	3	A-3	Abigail Lowe	May-15	27	5	2015	Magnolia sp.	Magnoliaceae	Magnolia	sp.			P
A	3	A-3	Abigail Lowe	May-15	27	5	2015	Magnolia sp.	Magnoliaceae	Magnolia	sp.	George Henry Kern		L
A	3	A-3	Abigail Lowe	May-15	27	5	2015	Magnolia sp.	Magnoliaceae	Magnolia	sp.	Susan		P
M	2	M-2	Hazel Miles	Apr-15	28	4	2015	Magnolia sp.	Magnoliaceae	Magnolia	sp.			E
M	2	M-2	Hazel Miles & Eleanor Lloyd	May-15	26	5	2015	Magnolia sp.	Magnoliaceae	Magnolia	sp.			P
O	11	O-11	Marie Evans, Anne Causley	Apr-15	28	4	2015	Magnolia sp.	Magnoliaceae	Magnolia	sp.	Susan		E
O	11	O-11	Marie Evans & Anne Causley	May-15	26	5	2015	Magnolia sp.	Magnoliaceae	Magnolia	sp.	Susan		L
Q	12	Q-12	John James, Chris Clayton	Apr-15	28	4	2015	Magnolia sp.	Magnoliaceae	Magnolia	sp.			P
Q	31	Q-31	John James, Chris Clayton	Apr-15	28	4	2015	Magnolia sp.	Magnoliaceae	Magnolia	sp.			P
Q	12	Q-12	Chris Clayton & Julie Roberts	May-15	26	5	2015	Magnolia sp.	Magnoliaceae	Magnolia	sp.			P
Q	31	Q-31	Sonia Pritchards & John James	May-15	26	5	2015	Magnolia sp.	Magnoliaceae	Magnolia	sp.	Jane	20011933	P
R	15	R-15	Tegan Gilmore	Apr-15	1	5	2015	Magnolia sp.	Magnoliaceae	Magnolia	sp.			P
O	11	O-11	Marie Evans, Anne Causley	Apr-15	28	4	2015	Magnolia stellata	Magnoliaceae	Magnolia	stellata			P
R	8	R-8	Tegan Gilmore	Apr-15	1	5	2015	Magnolia stellata	Magnoliaceae	Magnolia	stellata		20011024	P
R	8	R-8	Abigail Lowe	May-15	29	5	2015	Magnolia stellata	Magnoliaceae	Magnolia	stellata		20011024	L
A	3	A-3	Abigail Lowe	May-15	27	5	2015	Magnolia tripetala	Magnoliaceae	Magnolia	tripetala		20030785	L
A	3	A-3	Jake Moscrop, Abi Lowe	Apr-15	28	4	2015	Magnolia x brooklynensis	Magnoliaceae	Magnolia	x brooklynensis			P
A	3	A-3	Abigail Lowe	May-15	27	5	2015	Magnolia x brooklynensis	Magnoliaceae	Magnolia	x brooklynensis		20030792	L
A	3	A-3	Abigail Lowe	May-15	27	5	2015	Magnolia x soulangeana	Magnoliaceae	Magnolia	x soulangeana	Lennei	20030215	P
B	4	B-4	Jake Moscrop, Abi Lowe	Apr-15	28	4	2015	Mahonia x wagneri	Berberidaceae	Mahonia	x wagneri	Moseri		P
Q	12	Q-12	Chris Clayton & Julie Roberts	May-15	26	5	2015	Maianthemum racemosum	Asparagaceae	Maianthemum	racemosum		20001872	L
Z	2	Z-2	Tegan Gilmore	Apr-15	1	5	2015	Malus baccata	Rosaceae	Malus	baccata		19981153	P
A	17	A-17	Jake Moscrop, Abi Lowe	Apr-15	28	4	2015	Malus domestica	Rosaceae	Malus	domestica			P
D	12	D-12	Jake Moscrop, Abi Lowe	Apr-15	28	4	2015	Malus domestica	Rosaceae	Malus	domestica	Meridian	20030359	P
D	12	D-12	Jake Moscrop, Abi Lowe	Apr-15	28	4	2015	Malus domestica	Rosaceae	Malus	domestica	Claygate Pearmain	20051138	P
D	12	D-12	Jake Moscrop, Abi Lowe	Apr-15	28	4	2015	Malus domestica	Rosaceae	Malus	domestica	Saint Cecillia	20050004	P
D	12	D-12	Jake Moscrop, Abi Lowe	Apr-15	28	4	2015	Malus domestica	Rosaceae	Malus	domestica	Bakers Delicious	20051141	P
D	16	D-16	Jake Moscrop, Abi Lowe	Apr-15	28	4	2015	Malus domestica	Rosaceae	Malus	domestica	Greensleeves	20022061	P
D	16	D-16	Jake Moscrop, Abi Lowe	Apr-15	28	4	2015	Malus domestica	Rosaceae	Malus	domestica	Red Falstaff	20022063	P
D	16	D-16	Jake Moscrop, Abi Lowe	Apr-15	28	4	2015	Malus domestica	Rosaceae	Malus	domestica	Suntan	20051142	P
D	16	D-16	Jake Moscrop, Abi Lowe	Apr-15	28	4	2015	Malus domestica	Rosaceae	Malus	domestica	James Grieve	20070374	P
D	18	D-18	Jake Moscrop, Abi Lowe	Apr-15	28	4	2015	Malus domestica	Rosaceae	Malus	domestica	Pren Glas	20022074	P
D	18	D-18	Jake Moscrop, Abi Lowe	Apr-15	28	4	2015	Malus domestica	Rosaceae	Malus	domestica	Saint Cecillia	20022077	P
D	1	D-1	Abigail Lowe	May-15	27	5	2015	Malus domestica	Rosaceae	Malus	domestica	Pren Glas	20022074	L
D	1	D-1	Abigail Lowe	May-15	27	5	2015	Malus domestica	Rosaceae	Malus	domestica	Cecilia		L
E	2	E-2	Susan Davies	Apr-15	28	4	2015	Malus domestica	Rosaceae	Malus	domestica		2012 0555	E
E	2	E-2	Susan Davies	Apr-15	28	4	2015	Malus domestica	Rosaceae	Malus	domestica		2013 0761	E
E	2	E-2	Sue Davies	May-15	26	5	2015	Malus domestica	Rosaceae	Malus	domestica		20120583	P
E	2	E-2	Sue Davies	May-15	26	5	2015	Malus domestica	Rosaceae	Malus	domestica		20120581	E
E	2	E-2	Sue Davies	May-15	26	5	2015	Malus domestica	Rosaceae	Malus	domestica		20120579	P
E	2	E-2	Sue Davies	May-15	26	5	2015	Malus domestica	Rosaceae	Malus	domestica		20120557	E
E	2	E-2	Sue Davies	May-15	26	5	2015	Malus domestica	Rosaceae	Malus	domestica		20120560	P
E	2	E-2	Sue Davies	May-15	26	5	2015	Malus domestica	Rosaceae	Malus	domestica		20120580	L
E	5	E-5	Sue Davies	May-15	26	5	2015	Malus domestica	Rosaceae	Malus	domestica	Red Falstaff		L
F	1	F-1	Jake Moscrop	Apr-15	1	5	2015	Malus domestica	Rosaceae	Malus	domestica			E
N	3	N-3	Tegan Gilmore	Apr-15	28	4	2015	Malus domestica	Rosaceae	Malus	domestica	Grenadier		P
W	6	W-6	Jake Moscrop, Abi Lowe	Apr-15	28	4	2015	Malus domestica	Rosaceae	Malus	domestica	Scrumptious	20022062	P
W	6	W-6	Jake Moscrop, Abi Lowe	Apr-15	28	4	2015	Malus domestica	Rosaceae	Malus	domestica	Howgate Wonder	20030356	P
W	6	W-6	Jake Moscrop, Abi Lowe	Apr-15	28	4	2015	Malus domestica	Rosaceae	Malus	domestica	Keswick Codlin	20051139	P
W	6	W-6	Jake Moscrop, Abi Lowe	Apr-15	28	4	2015	Malus domestica	Rosaceae	Malus	domestica	Egremont Russet	20030301	P
W	6	W-6	Jake Moscrop, Abi Lowe	Apr-15	28	4	2015	Malus domestica	Rosaceae	Malus	domestica	Reverend W.Wilks	20051140	P
W	6	W-6	Jake Moscrop, Abi Lowe	Apr-15	28	4	2015	Malus domestica	Rosaceae	Malus	domestica	Fiesta	20030354	P
W	6	W-6	Jake Moscrop, Abi Lowe	Apr-15	28	4	2015	Malus domestica	Rosaceae	Malus	domestica	Sunrise	20030975	P
W	6	W-6	Jake Moscrop, Abi Lowe	Apr-15	28	4	2015	Malus domestica	Rosaceae	Malus	domestica	Saturn	20030974	P
W	6	W-6	Jake Moscrop, Abi Lowe	Apr-15	28	4	2015	Malus domestica	Rosaceae	Malus	domestica	Winter Gem	20030970	P
W	6	W-6	Jake Moscrop, Abi Lowe	Apr-15	28	4	2015	Malus domestica	Rosaceae	Malus	domestica	Red Windsor	20030973	P
Z	2	Z-2	Tegan Gilmore	Apr-15	1	5	2015	Malus hupehensis	Rosaceae	Malus	hupehensis		20051175	P
A	16	A-16	Abigail Lowe	May-15	27	5	2015	Malus sp.	Rosaceae	Malus	sp.
E	2	E-2	Susan Davies	Apr-15	28	4	2015	Malus sp.	Rosaceae	Malus	sp.	Llwyd Hanner Goch	2012 0575	E
N	3	N-3	Tegan Gilmore	Apr-15	28	4	2015	Malus sp.	Rosaceae	Malus	sp.	Fiesta		E
N	3	N-3	Tegan Gilmore	Apr-15	28	4	2015	Malus sp.	Rosaceae	Malus	sp.	Christmas Pippin		P
N	3	N-3	Tegan Gilmore	Apr-15	28	4	2015	Malus sp.	Rosaceae	Malus	sp.	James Grieve		P
N	3	N-3	Tegan Gilmore	Apr-15	28	4	2015	Malus sp.	Rosaceae	Malus	sp.	Bramley		E
N	3	N-3	Tegan Gilmore	Apr-15	28	4	2015	Malus sp.	Rosaceae	Malus	sp.	Red Falstaff		P
N	3	N-3	Tegan Gilmore	Apr-15	28	4	2015	Malus sp.	Rosaceae	Malus	sp.	Bountiful		P
P	7	P-7	Marie Evans & Anne Causley	May-15	26	5	2015	Malus sp.	Rosaceae	Malus	sp.	Apple Blossom		L
U	12	U-12	Jake Moscrop	May-15	29	5	2015	Malus sp.	Rosaceae	Malus	sp.			L
T	1	T-1	Abigail Lowe	May-15	28	5	2015	Maranta leuconeura	Marantaceae	Maranta	leuconeura	var. erythroneura	20071080	P
A	15	A-15	Abigail Lowe	May-15	27	5	2015	Meconopsis sp.	Papaveraceae	Meconopsis	sp.	Fertile Blue Group 'Lingholm'		P
B	18	B-18	Abigail Lowe	May-15	26	5	2015	Meconopsis sp.	Papaveraceae	Meconopsis	sp.	Fertile Blue Group 'Lingholm'	20100595	P
B	20	B-20	Abigail Lowe	May-15	26	5	2015	Meconopsis sp.	Papaveraceae	Meconopsis	sp.	Fertile Blue Group 'Lingholm'	20120055	P
D	17	D-17	Abigail Lowe	May-15	27	5	2015	Meconopsis sp.	Papaveraceae	Meconopsis	sp.	Fertile Blue Group 'Lingholm'	20100595	P
U	1	U-1	Howard Mead	May-15	26	5	2015	Medicago lupulina	Leguminosae	Medicago	lupulina			P
U	2	U-2	Howard Mead	May-15	26	5	2015	Medicago lupulina	Leguminosae	Medicago	lupulina
M	17	M-17	Hazel Miles & Eleanor Lloyd	May-15	26	5	2015	Medicago lupulina	Leguminosae	Medicago	lupulina			P
M	18	M-18	Hazel Miles & Eleanor Lloyd	May-15	26	5	2015	Medicago lupulina	Leguminosae	Medicago	lupulina			P
M	19	M-19	Hazel Miles & Eleanor Lloyd	May-15	26	5	2015	Medicago lupulina	Leguminosae	Medicago	lupulina			P
M	2	M-2	Hazel Miles & Eleanor Lloyd	May-15	26	5	2015	Medicago lupulina	Leguminosae	Medicago	lupulina			P
M	20	M-20	Hazel Miles & Eleanor Lloyd	May-15	26	5	2015	Medicago lupulina	Leguminosae	Medicago	lupulina			P
M	21	M-21	Hazel Miles & Eleanor Lloyd	May-15	26	5	2015	Medicago lupulina	Leguminosae	Medicago	lupulina			P
M	5	M-5	Hazel Miles & Eleanor Lloyd	May-15	26	5	2015	Medicago lupulina	Leguminosae	Medicago	lupulina			P
R	1	R-1	Colin Miles & Chris Beynon	May-15	26	5	2015	Medicago lupulina	Leguminosae	Medicago	lupulina			P
R	2	R-2	Colin Miles & Chris Beynon	May-15	26	5	2015	Medicago lupulina	Leguminosae	Medicago	lupulina			P
R	5	R-5	Colin Miles & Chris Beynon	May-15	26	5	2015	Medicago lupulina	Leguminosae	Medicago	lupulina			P
S	7	S-7	Michael Isaac	May-15	26	5	2015	Medicago lupulina	Leguminosae	Medicago	lupulina			P
U	3	U-3	Howard Mead	Apr-15	28	4	2015	Medicago sp.	Leguminosae	Medicago	sp.
U	2	U-2	Howard Mead	May-15	26	5	2015	Medicago sp.	Leguminosae	Medicago	sp.
G	1	G-1	Jake Moscrop	May-15	28	5	2015	Melaleuca armillaris	Myrtaceae	Melaleuca	armillaris			P
G	1	G-1	Jake Moscrop, Abi Lowe, Marilla Burgess	Apr-15	30	4	2015	Melaleuca diosmifolia	Myrtaceae	Melaleuca	diosmifolia			P
G	1	G-1	Jake Moscrop, Abi Lowe, Marilla Burgess	Apr-15	30	4	2015	Melaleuca elliptica	Myrtaceae	Melaleuca	elliptica			P
G	1	G-1	Jake Moscrop	May-15	28	5	2015	Melaleuca elliptica	Myrtaceae	Melaleuca	elliptica			L
G	1	G-1	Jake Moscrop	May-15	28	5	2015	Melaleuca fulgens	Myrtaceae	Melaleuca	fulgens	[purple]		P
G	1	G-1	Jake Moscrop	May-15	28	5	2015	Melaleuca fulgens	Myrtaceae	Melaleuca	fulgens	Hot Pink		L
N	7	N-7	Tegan Gilmore	Apr-15	28	4	2015	Melaleuca fulgens	Myrtaceae	Melaleuca	fulgens		20110488	P
G	1	G-1	Jake Moscrop, Abi Lowe, Marilla Burgess	Apr-15	30	4	2015	Melaleuca fulgens	Myrtaceae	Melaleuca	fulgens	[Purple]		L
G	1	G-1	Jake Moscrop, Abi Lowe, Marilla Burgess	Apr-15	30	4	2015	Melaleuca fulgens	Myrtaceae	Melaleuca	fulgens	[Red]		P
G	1	G-1	Jake Moscrop	May-15	28	5	2015	Melaleuca fulgens	Myrtaceae	Melaleuca	fulgens	[red]		P
N	7	N-7	Tegan Gilmore	Apr-15	28	4	2015	Melaleuca gibbosa	Myrtaceae	Melaleuca	gibbosa		20140281	P
G	1	G-1	Jake Moscrop, Abi Lowe, Marilla Burgess	Apr-15	30	4	2015	Melaleuca parviceps	Myrtaceae	Melaleuca	parviceps			P
G	1	G-1	Jake Moscrop	May-15	28	5	2015	Melaleuca parviceps	Myrtaceae	Melaleuca	parviceps			L
G	1	G-1	Jake Moscrop	May-15	28	5	2015	Melaleuca pulchella	Myrtaceae	Melaleuca	pulchella			E
G	1	G-1	Jake Moscrop, Abi Lowe, Marilla Burgess	Apr-15	30	4	2015	Melaleuca radula	Myrtaceae	Melaleuca	radula			P
G	1	G-1	Jake Moscrop	May-15	27	5	2015	Melaleuca radula	Myrtaceae	Melaleuca	radula			P
G	1	G-1	Jake Moscrop, Abi Lowe, Marilla Burgess	Apr-15	30	4	2015	Melaleuca rhaphiophylla	Myrtaceae	Melaleuca	rhaphiophylla			P
G	1	G-1	Jake Moscrop, Abi Lowe, Marilla Burgess	Apr-15	30	4	2015	Melaleuca scabra	Myrtaceae	Melaleuca	scabra			P
G	1	G-1	Jake Moscrop	May-15	27	5	2015	Melaleuca scabra	Myrtaceae	Melaleuca	scabra			P
G	1	G-1	Jake Moscrop	May-15	27	5	2015	Melaleuca sp.	Myrtaceae	Melaleuca	sp.			P
G	1	G-1	Jake Moscrop	May-15	28	5	2015	Melaleuca thymifolia	Myrtaceae	Melaleuca	thymifolia			P
G	1	G-1	Jake Moscrop, Abi Lowe, Marilla Burgess	Apr-15	30	4	2015	Melaleuca violacea	Myrtaceae	Melaleuca	violacea			P
G	1	G-1	Jake Moscrop, Abi Lowe, Marilla Burgess	Apr-15	30	4	2015	Melaleuca wilsonii	Myrtaceae	Melaleuca	wilsonii			E
G	1	G-1	Jake Moscrop	May-15	28	5	2015	Melaleuca wilsonii	Myrtaceae	Melaleuca	wilsonii			L
U	16	U-16	Howard Mead	Apr-15	28	4	2015	Menyanthes trifoliata	Menyanthaceae	Menyanthes	trifoliata			E
G	1	G-1	Jake Moscrop	May-15	27	5	2015	Mesembryanthemum sp.	Aizoaceae	Mesembryanthemum	sp.			L
G	1	G-1	Jake Moscrop, Abi Lowe, Marilla Burgess	Apr-15	1	5	2015	Metalasia densa	Asteraceae	Metalasia	densa			P
T	1	T-1	Abigail Lowe	May-15	28	5	2015	Miltonia russelliana	Orchidaceae	Miltonia	russelliana			P
G	1	G-1	Jake Moscrop	May-15	28	5	2015	Mimulus aurantiacus	Phrymaceae	Mimulus	aurantiacus			P
G	1	G-1	Jake Moscrop, Abi Lowe, Marilla Burgess	Apr-15	1	5	2015	Mimulus puniceus	Phrymaceae	Mimulus	puniceus			P
G	1	G-1	Jake Moscrop	May-15	28	5	2015	Mimulus puniceus	Phrymaceae	Mimulus	puniceus			P
G	1	G-1	Jake Moscrop	May-15	28	5	2015	Mirabilis prostrata	Nyctaginaceae	Mirabilis	prostrata			P
G	1	G-1	Jake Moscrop	May-15	28	5	2015	Mirbelia dilatata	Leguminosae	Mirbelia	dilatata			E
N	7	N-7	Tegan Gilmore	Apr-15	28	4	2015	Moraea elliotii	Iridaceae	Moraea	elliotii		20130552	L
G	1	G-1	Jake Moscrop, Abi Lowe, Marilla Burgess	Apr-15	1	5	2015	Moraea sp.	Iridaceae	Moraea	sp.			P
N	7	N-7	Tegan Gilmore	Apr-15	28	4	2015	Moraea sp.	Iridaceae	Moraea	sp.		20130611	P
G	1	G-1	Jake Moscrop, Abi Lowe, Marilla Burgess	Apr-15	1	5	2015	Moraea spathulata	Iridaceae	Moraea	spathulata			L
N	7	N-7	Tegan Gilmore	Apr-15	28	4	2015	Moraea tortilis	Iridaceae	Moraea	tortilis		20130571	P
G	1	G-1	Jake Moscrop	May-15	27	5	2015	Moraea vegeta	Iridaceae	Moraea	vegeta			P
T	1	T-1	Susan Davies	Apr-15	28	4	2015	Musa campestris	Musaceae	Musa	campestris		20071661	P
T	1	T-1	Abigail Lowe	May-15	28	5	2015	Musa campestris	Musaceae	Musa	campestris		20071661	L
A	12	A-12	Jake Moscrop, Abi Lowe	Apr-15	28	4	2015	Muscari armeniacum	Asparagaceae	Muscari	armeniacum	Lady Blue		L
J	8	J-8	Susan Davies	Apr-15	28	4	2015	Muscari armeniacum	Asparagaceae	Muscari	armeniacum		20021737	L
P	7	P-7	Marie Evans, Anne Causley	Apr-15	28	4	2015	Muscari armeniacum	Asparagaceae	Muscari	armeniacum		20130634	P
A	12	A-12	Jake Moscrop, Abi Lowe	Apr-15	28	4	2015	Muscari aucheri	Asparagaceae	Muscari	aucheri	Mount Hood		L
G	1	G-1	Jake Moscrop, Abi Lowe, Marilla Burgess	Apr-15	28	4	2015	Muscari macrocarpum	Asparagaceae	Muscari	macrocarpum			P
A	12	A-12	Jake Moscrop, Abi Lowe	Apr-15	28	4	2015	Muscari sp.	Asparagaceae	Muscari	sp.			P
Q	27	Q-27	John James, Chris Clayton	Apr-15	28	4	2015	Muscari sp.	Asparagaceae	Muscari	sp.			P
Q	27	Q-27	Sonia Pritchards & John James	May-15	26	5	2015	Muscari sp.	Asparagaceae	Muscari	sp.			L
Q	33	Q-33	Sonia Pritchards & John James	May-15	26	5	2015	Muscari sp.	Asparagaceae	Muscari	sp.
R	3	R-3	Colin Miles	Apr-15	28	4	2015	Muscari sp.	Asparagaceae	Muscari	sp.			P
R	4	R-4	Colin Miles	Apr-15	28	4	2015	Muscari sp.	Asparagaceae	Muscari	sp.			P
E	3	E-3	Sue Davies	May-15	26	5	2015	Myosotis arvensis	Boraginaceae	Myosotis	arvensis			L
E	6	E-6	Sue Davies	May-15	26	5	2015	Myosotis arvensis	Boraginaceae	Myosotis	arvensis			P
J	2	J-2	Sue Davies	May-15	26	5	2015	Myosotis arvensis	Boraginaceae	Myosotis	arvensis			P
R	3	R-3	Colin Miles & Chris Beynon	May-15	26	5	2015	Myosotis arvensis	Boraginaceae	Myosotis	arvensis			P
F	1	F-1	Jake Moscrop	May-15	28	5	2015	Myosotis discolor	Boraginaceae	Myosotis	discolor			E
K	1	K-1	Jake Moscrop	May-15	27	5	2015	Myosotis discolor	Boraginaceae	Myosotis	discolor			E
Z	2	Z-2	Jake Moscrop	May-15	29	5	2015	Myosotis discolor	Boraginaceae	Myosotis	discolor			E
M	1	M-1	Hazel Miles & Eleanor Lloyd	May-15	26	5	2015	Myosotis scorpioides	Boraginaceae	Myosotis	scorpioides			P
M	2	M-2	Hazel Miles & Eleanor Lloyd	May-15	26	5	2015	Myosotis scorpioides	Boraginaceae	Myosotis	scorpioides			P
M	3	M-3	Hazel Miles & Eleanor Lloyd	May-15	26	5	2015	Myosotis scorpioides	Boraginaceae	Myosotis	scorpioides			P
M	5	M-5	Hazel Miles & Eleanor Lloyd	May-15	26	5	2015	Myosotis scorpioides	Boraginaceae	Myosotis	scorpioides			P
K	2	K-2	Tegan Gilmore	Apr-15	30	4	2015	Myosotis secunda	Boraginaceae	Myosotis	secunda			P
L	1	L-1	Jake Moscrop	Apr-15	29	4	2015	Myosotis secunda	Boraginaceae	Myosotis	secunda			P
L	1	L-1	Jake Moscrop	May-15	26	5	2015	Myosotis secunda	Boraginaceae	Myosotis	secunda			P
N	3	N-3	Abigail Lowe	May-15	28	5	2015	Myosotis secunda	Boraginaceae	Myosotis	secunda			P
B	9	B-9	Abigail Lowe	May-15	26	5	2015	Myosotis sp.	Boraginaceae	Myosotis	sp.			P
Q	1	Q-1	John James, Chris Clayton	Apr-15	28	4	2015	Myosotis sp.	Boraginaceae	Myosotis	sp.			P
Q	12	Q-12	Chris Clayton & Julie Roberts	May-15	26	5	2015	Myosotis sp.	Boraginaceae	Myosotis	sp.			P
Q	2	Q-2	Sonia Pritchards & John James	May-15	26	5	2015	Myosotis sp.	Boraginaceae	Myosotis	sp.			P
Q	41	Q-41	Sonia Pritchards & John James	May-15	26	5	2015	Myosotis sp.	Boraginaceae	Myosotis	sp.			L
R	6	R-6	Tegan Gilmore	Apr-15	1	5	2015	Myosotis sp.	Boraginaceae	Myosotis	sp.			P
R	10	R-10	Abigail Lowe	May-15	29	5	2015	Myosotis sp.	Boraginaceae	Myosotis	sp.			E
S	7	S-7	Michael Isaac	Apr-15	28	4	2015	Myosotis sp.	Boraginaceae	Myosotis	sp.			E
S	1	S-1	Michael Isaac	May-15	26	5	2015	Myosotis sp.	Boraginaceae	Myosotis	sp.			P
S	2	S-2	Michael Isaac	May-15	26	5	2015	Myosotis sp.	Boraginaceae	Myosotis	sp.			P
S	6	S-6	Michael Isaac	May-15	26	5	2015	Myosotis sp.	Boraginaceae	Myosotis	sp.			P
S	7	S-7	Michael Isaac	May-15	26	5	2015	Myosotis sp.	Boraginaceae	Myosotis	sp.			P
W	7	W-7	Abigail Lowe	May-15	27	5	2015	Myosotis sp.	Boraginaceae	Myosotis	sp.			P
K	2	K-2	Jake Moscrop	May-15	27	5	2015	Myosotis sylvatica	Boraginaceae	Myosotis	sylvatica			P
K	5	K-5	Jake Moscrop	May-15	27	5	2015	Myosotis sylvatica	Boraginaceae	Myosotis	sylvatica			P
C	10	C-10	Jake Moscrop, Abi Lowe	Apr-15	28	4	2015	Myrrhis odorata	Apiaceae	Myrrhis	odorata			P
C	10	C-10	Abigail Lowe	May-15	26	5	2015	Myrrhis odorata	Apiaceae	Myrrhis	odorata		20021309	P
U	3	U-3	Howard Mead	May-15	26	5	2015	Myrrhis odorata	Apiaceae	Myrrhis	odorata			P
A	6	A-6	Jake Moscrop, Abi Lowe	Apr-15	28	4	2015	Narcissus sp.	Amaryllidaceae	Narcissus	sp.	Peublo		P
A	6	A-6	Jake Moscrop, Abi Lowe	Apr-15	28	4	2015	Narcissus sp.	Amaryllidaceae	Narcissus	sp.	Bridal Crown		L
J	7	J-7	Susan Davies	Apr-15	28	4	2015	Narcissus sp.	Amaryllidaceae	Narcissus	sp.	White Lion		L
N	1	N-1	Tegan Gilmore	Apr-15	28	4	2015	Narcissus sp.	Amaryllidaceae	Narcissus	sp.	Velidre		L
O	1	O-1	Marie Evans, Anne Causley	Apr-15	28	4	2015	Narcissus sp.	Amaryllidaceae	Narcissus	sp.		20100718	L
O	1	O-1	Marie Evans, Anne Causley	Apr-15	28	4	2015	Narcissus sp.	Amaryllidaceae	Narcissus	sp.		20100719	L
O	1	O-1	Marie Evans, Anne Causley	Apr-15	28	4	2015	Narcissus sp.	Amaryllidaceae	Narcissus	sp.		20100720	L
O	1	O-1	Marie Evans, Anne Causley	Apr-15	28	4	2015	Narcissus sp.	Amaryllidaceae	Narcissus	sp.		20100721	L
O	1	O-1	Marie Evans, Anne Causley	Apr-15	28	4	2015	Narcissus sp.	Amaryllidaceae	Narcissus	sp.		20100722	L
O	1	O-1	Marie Evans, Anne Causley	Apr-15	28	4	2015	Narcissus sp.	Amaryllidaceae	Narcissus	sp.		20100723	L
O	1	O-1	Marie Evans, Anne Causley	Apr-15	28	4	2015	Narcissus sp.	Amaryllidaceae	Narcissus	sp.		20100724	L
O	1	O-1	Marie Evans, Anne Causley	Apr-15	28	4	2015	Narcissus sp.	Amaryllidaceae	Narcissus	sp.		20100725	L
O	1	O-1	Marie Evans, Anne Causley	Apr-15	28	4	2015	Narcissus sp.	Amaryllidaceae	Narcissus	sp.		20100726	L
O	1	O-1	Marie Evans, Anne Causley	Apr-15	28	4	2015	Narcissus sp.	Amaryllidaceae	Narcissus	sp.		20100727	L
O	1	O-1	Marie Evans, Anne Causley	Apr-15	28	4	2015	Narcissus sp.	Amaryllidaceae	Narcissus	sp.		20100728	L
O	1	O-1	Marie Evans, Anne Causley	Apr-15	28	4	2015	Narcissus sp.	Amaryllidaceae	Narcissus	sp.		20100729	L
O	1	O-1	Marie Evans, Anne Causley	Apr-15	28	4	2015	Narcissus sp.	Amaryllidaceae	Narcissus	sp.		20100730	L
O	1	O-1	Marie Evans, Anne Causley	Apr-15	28	4	2015	Narcissus sp.	Amaryllidaceae	Narcissus	sp.		20100731	L
O	1	O-1	Marie Evans, Anne Causley	Apr-15	28	4	2015	Narcissus sp.	Amaryllidaceae	Narcissus	sp.		20100732	L
O	1	O-1	Marie Evans, Anne Causley	Apr-15	28	4	2015	Narcissus sp.	Amaryllidaceae	Narcissus	sp.		20100733	L
O	1	O-1	Marie Evans, Anne Causley	Apr-15	28	4	2015	Narcissus sp.	Amaryllidaceae	Narcissus	sp.		20100734	L
O	5	O-5	Marie Evans, Anne Causley	Apr-15	28	4	2015	Narcissus sp.	Amaryllidaceae	Narcissus	sp.	Foresight	20100732	L
P	1	P-1	Marie Evans, Anne Causley	Apr-15	28	4	2015	Narcissus sp.	Amaryllidaceae	Narcissus	sp.	Sun Disc	20130641	P
P	4	P-4	Marie Evans, Anne Causley	Apr-15	28	4	2015	Narcissus sp.	Amaryllidaceae	Narcissus	sp.	Thalia		L
Q	1	Q-1	John James, Chris Clayton	Apr-15	28	4	2015	Narcissus sp.	Amaryllidaceae	Narcissus	sp.			L
Q	2	Q-2	John James, Chris Clayton	Apr-15	28	4	2015	Narcissus sp.	Amaryllidaceae	Narcissus	sp.			L
Q	3	Q-3	John James, Chris Clayton	Apr-15	28	4	2015	Narcissus sp.	Amaryllidaceae	Narcissus	sp.	Triandrus Daffodil		L
Q	3	Q-3	John James, Chris Clayton	Apr-15	28	4	2015	Narcissus sp.	Amaryllidaceae	Narcissus	sp.	Topolina		L
Q	3	Q-3	John James, Chris Clayton	Apr-15	28	4	2015	Narcissus sp.	Amaryllidaceae	Narcissus	sp.	Thalia		L
Q	3	Q-3	John James, Chris Clayton	Apr-15	28	4	2015	Narcissus sp.	Amaryllidaceae	Narcissus	sp.	King Alfred		L
Q	35	Q-35	John James, Chris Clayton	Apr-15	28	4	2015	Narcissus sp.	Amaryllidaceae	Narcissus	sp.	Merlin		P
Q	5	Q-5	John James, Chris Clayton	Apr-15	28	4	2015	Narcissus sp.	Amaryllidaceae	Narcissus	sp.			P
Q	7	Q-7	John James, Chris Clayton	Apr-15	28	4	2015	Narcissus sp.	Amaryllidaceae	Narcissus	sp.			P
Q	18	Q-18	Sonia Pritchards & John James	May-15	26	5	2015	Narcissus sp.	Amaryllidaceae	Narcissus	sp.	Felindre		L
S	2	S-2	Michael Isaac	Apr-15	28	4	2015	Narcissus sp.	Amaryllidaceae	Narcissus	sp.			L
S	4	S-4	Michael Isaac	Apr-15	28	4	2015	Narcissus sp.	Amaryllidaceae	Narcissus	sp.			L
S	7	S-7	Michael Isaac	Apr-15	28	4	2015	Narcissus sp.	Amaryllidaceae	Narcissus	sp.			L
X	1	X-1	Peter Williams	Apr-15	28	4	2015	Narcissus sp.	Amaryllidaceae	Narcissus	sp.			P
N	9	N-9	Tegan Gilmore	Apr-15	28	4	2015	Neomarica gracilis	Iridaceae	Neomarica	gracilis		20070614	P
T	1	T-1	Abigail Lowe	May-15	28	5	2015	Neoregelia carolinae	Bromeliaceae	Neoregelia	carolinae		20090376	L
D	19	D-19	Abigail Lowe	May-15	27	5	2015	Nepeta racemosa	Lamiaceae	Nepeta	racemosa	Little Titch	20031240	E
D	3	D-3	Abigail Lowe	May-15	27	5	2015	Nepeta racemosa	Lamiaceae	Nepeta	racemosa	Little Titch		E
M	1	M-1	Hazel Miles & Eleanor Lloyd	May-15	26	5	2015	Nepeta racemosa	Lamiaceae	Nepeta	racemosa		20020697	P
N	3	N-3	Tegan Gilmore	Apr-15	28	4	2015	Nepeta racemosa	Lamiaceae	Nepeta	racemosa	Little Titch	20020694	E
R	13	R-13	Abigail Lowe	May-15	29	5	2015	Nepeta racemosa	Lamiaceae	Nepeta	racemosa			E
C	8	C-8	Abigail Lowe	May-15	26	5	2015	Nepeta sp.	Lamiaceae	Nepeta	sp.	Six Hills Giant	20020696	P
M	2	M-2	Hazel Miles & Eleanor Lloyd	May-15	26	5	2015	Nepeta sp.	Lamiaceae	Nepeta	sp.		20020696	E
N	3	N-3	Abigail Lowe	May-15	28	5	2015	Nepeta sp.	Lamiaceae	Nepeta	sp.			P
N	3	N-3	Abigail Lowe	May-15	28	5	2015	Nepeta sp.	Lamiaceae	Nepeta	sp.	Six Hills Giant		E
Q	31	Q-31	Sonia Pritchards & John James	May-15	26	5	2015	Nepeta sp.	Lamiaceae	Nepeta	sp.
Q	37	Q-37	Sonia Pritchards & John James	May-15	26	5	2015	Nepeta sp.	Lamiaceae	Nepeta	sp.	Six Hills Giant	20000795	E
Q	40	Q-40	Chris Clayton & Julie Roberts	May-15	26	5	2015	Nepeta sp.	Lamiaceae	Nepeta	sp.
C	8	C-8	Abigail Lowe	May-15	26	5	2015	Nepeta subsessilis	Lamiaceae	Nepeta	subsessilis	Sweet Dreams	20140237	P
N	3	N-3	Tegan Gilmore	Apr-15	28	4	2015	Nepeta x faasenii	Lamiaceae	Nepeta	x faasenii		20000793	E
G	1	G-1	Jake Moscrop	May-15	26	5	2015	Nigella damascena	Ranunculaceae	Nigella	damascena	Oxford Blue		P
G	1	G-1	Jake Moscrop, Abi Lowe, Marilla Burgess	Apr-15	28	4	2015	Nigella damascena	Ranunculaceae	Nigella	damascena	Oxford Blue		P
G	1	G-1	Jake Moscrop, Abi Lowe, Marilla Burgess	Apr-15	30	4	2015	Nolana paradoxa	Solanaceae	Nolana	paradoxa	Bluebird		P
G	1	G-1	Jake Moscrop	May-15	28	5	2015	Nolana reichei	Solanaceae	Nolana	reichei			P
C	23	C-23	Jake Moscrop, Abi Lowe	Apr-15	28	4	2015	Omphalodes cappadocica	Boraginaceae	Omphalodes	cappadocica			P
C	7	C-7	Jake Moscrop, Abi Lowe	Apr-15	28	4	2015	Omphalodes cappadocica	Boraginaceae	Omphalodes	cappadocica			P
C	23	C-23	Abigail Lowe	May-15	26	5	2015	Omphalodes cappadocica	Boraginaceae	Omphalodes	cappadocica		20140209	P
C	7	C-7	Abigail Lowe	May-15	26	5	2015	Omphalodes cappadocica	Boraginaceae	Omphalodes	cappadocica	Parisian Skies	20060199	P
C	7	C-7	Abigail Lowe	May-15	26	5	2015	Omphalodes cappadocica	Boraginaceae	Omphalodes	cappadocica			P
C	7	C-7	Abigail Lowe	May-15	26	5	2015	Omphalodes cappadocica	Boraginaceae	Omphalodes	cappadocica	Starry Eyes	20061218	P
N	1	N-1	Tegan Gilmore	Apr-15	28	4	2015	Omphalodes cappadocica	Boraginaceae	Omphalodes	cappadocica		20140209	P
N	1	N-1	Abigail Lowe	May-15	28	5	2015	Omphalodes cappadocica	Boraginaceae	Omphalodes	cappadocica		20140209	P
O	2	O-2	Marie Evans, Anne Causley	Apr-15	28	4	2015	Omphalodes cappadocica	Boraginaceae	Omphalodes	cappadocica		20015200	L
J	1	J-1	Susan Davies	Apr-15	28	4	2015	Omphalodes sp.	Boraginaceae	Omphalodes	sp.			P
J	2	J-2	Susan Davies	Apr-15	28	4	2015	Omphalodes sp.	Boraginaceae	Omphalodes	sp.			P
U	2	U-2	Howard Mead	May-15	26	5	2015	Orchis mascula	Orchidaceae	Orchis	mascula
G	1	G-1	Jake Moscrop, Abi Lowe, Marilla Burgess	Apr-15	28	4	2015	Orlaya grandiflora	Apiaceae	Orlaya	grandiflora			P
G	1	G-1	Jake Moscrop	May-15	26	5	2015	Orlaya grandiflora	Apiaceae	Orlaya	grandiflora			P
A	12	A-12	Abigail Lowe	May-15	27	5	2015	Ornithogalum arabicum	Asparagaceae	Ornithogalum	arabicum			P
G	1	G-1	Jake Moscrop	May-15	26	5	2015	Ornithogalum arabicum	Asparagaceae	Ornithogalum	arabicum			P
G	1	G-1	Jake Moscrop, Abi Lowe, Marilla Burgess	Apr-15	1	5	2015	Ornithogalum sp.	Asparagaceae	Ornithogalum	sp.			E
G	1	G-1	Jake Moscrop	May-15	27	5	2015	Ornithogalum thyrsoides	Asparagaceae	Ornithogalum	thyrsoides			P
R	1	R-1	Colin Miles & Chris Beynon	May-15	26	5	2015	Ornithopus perpusillus	Leguminosae	Ornithopus	perpusillus			P
R	2	R-2	Colin Miles & Chris Beynon	May-15	26	5	2015	Ornithopus perpusillus	Leguminosae	Ornithopus	perpusillus			P
R	5	R-5	Colin Miles & Chris Beynon	May-15	26	5	2015	Ornithopus perpusillus	Leguminosae	Ornithopus	perpusillus			E
G	1	G-1	Jake Moscrop, Abi Lowe, Marilla Burgess	Apr-15	30	4	2015	Orthrosanthus multiflorus	Iridaceae	Orthrosanthus	multiflorus			P
G	1	G-1	Jake Moscrop	May-15	28	5	2015	Orthrosanthus multiflorus	Iridaceae	Orthrosanthus	multiflorus			P
N	8	N-8	Tegan Gilmore	Apr-15	28	4	2015	Oscularia sp.	Aizoaceae	Oscularia	sp.		20070016	P
N	8	N-8	Abigail Lowe	May-15	28	5	2015	Oscularia sp.	Aizoaceae	Oscularia	sp.		20070016	E
Q	12	Q-12	Chris Clayton & Julie Roberts	May-15	26	5	2015	Osmunda regalis	Osmundaceae	Osmunda	regalis		2000130756	P
G	1	G-1	Jake Moscrop, Abi Lowe, Marilla Burgess	Apr-15	1	5	2015	Osteospermum ecklonis	Asteraceae	Osteospermum	ecklonis			P
G	1	G-1	Jake Moscrop	May-15	26	5	2015	Osteospermum ecklonis	Asteraceae	Osteospermum	ecklonis			P
N	7	N-7	Abigail Lowe	May-15	28	5	2015	Osteospermum ecklonis	Asteraceae	Osteospermum	ecklonis		20130188	P
N	7	N-7	Abigail Lowe	May-15	28	5	2015	Osteospermum sp.	Asteraceae	Osteospermum	sp.			E
G	1	G-1	Jake Moscrop, Abi Lowe, Marilla Burgess	Apr-15	1	5	2015	Otholobium spissum	Leguminosae	Otholobium	spissum			E
G	1	G-1	Jake Moscrop, Abi Lowe, Marilla Burgess	Apr-15	1	5	2015	Otholobium swartbergense	Leguminosae	Otholobium	swartbergense			P
N	7	N-7	Tegan Gilmore	Apr-15	28	4	2015	Oxalis sp.	Oxalidaceae	Oxalis	sp.			E
G	1	G-1	Jake Moscrop, Abi Lowe, Marilla Burgess	Apr-15	30	4	2015	Oxalis squamata	Oxalidaceae	Oxalis	squamata			P
G	1	G-1	Jake Moscrop	May-15	28	5	2015	Oxalis squamata	Oxalidaceae	Oxalis	squamata			P
N	7	N-7	Tegan Gilmore	Apr-15	28	4	2015	Oxalis squamata	Oxalidaceae	Oxalis	squamata		20140058	P
N	7	N-7	Abigail Lowe	May-15	28	5	2015	Oxalis squamata	Oxalidaceae	Oxalis	squamata		20140058	P
G	1	G-1	Jake Moscrop, Abi Lowe, Marilla Burgess	Apr-15	30	4	2015	Oxalis valdiviensis	Oxalidaceae	Oxalis	valdiviensis			P
G	1	G-1	Jake Moscrop	May-15	28	5	2015	Oxalis valdiviensis	Oxalidaceae	Oxalis	valdiviensis			P
W	5	W-5	Abigail Lowe	May-15	26	5	2015	Ozothamnus rosmarinifolius	Asteraceae	Ozothamnus	rosmarinifolius	Silver jubilee	20120369	P
P	5	P-5	Marie Evans & Anne Causley	May-15	26	5	2015	Ozothamnus rosmarinifolius	Asteraceae	Ozothamnus	rosmarinifolius		200110245	E
N	8	N-8	Tegan Gilmore	Apr-15	28	4	2015	Pachyphytum compactum	Crassulaceae	Pachyphytum	compactum		20000218	P
N	8	N-8	Tegan Gilmore	Apr-15	28	4	2015	Pachyphytum oviferum	Crassulaceae	Pachyphytum	oviferum		20070017	P
B	1	B-1	Abigail Lowe	May-15	26	5	2015	Paeonia delavayi	Paeoniaceae	Paeonia	delavayi		20050356	P
N	1	N-1	Tegan Gilmore	Apr-15	28	4	2015	Paeonia delavayi	Paeoniaceae	Paeonia	delavayi			P
Q	14	Q-14	Chris Clayton & Julie Roberts	May-15	26	5	2015	Paeonia delavayi	Paeoniaceae	Paeonia	delavayi		20050365	P
B	1	B-1	Jake Moscrop, Abi Lowe	Apr-15	28	4	2015	Paeonia obovata	Paeoniaceae	Paeonia	obovata			L
N	1	N-1	Abigail Lowe	May-15	28	5	2015	Paeonia sp.	Paeoniaceae	Paeonia	sp.	Buckeye Beale	20060055	E
Q	23	Q-23	Chris Clayton & Julie Roberts	May-15	26	5	2015	Paeonia sp.	Paeoniaceae	Paeonia	sp.			P
Q	30	Q-30	Chris Clayton & Julie Roberts	May-15	26	5	2015	Paeonia sp.	Paeoniaceae	Paeonia	sp.			P
W	4	W-4	Abigail Lowe	May-15	26	5	2015	Paeonia suffruticosa	Paeoniaceae	Paeonia	suffruticosa	Rimpo	20050313	P
B	1	B-1	Jake Moscrop, Abi Lowe	Apr-15	28	4	2015	Paeonia tenuifolia	Paeoniaceae	Paeonia	tenuifolia			E
B	1	B-1	Abigail Lowe	May-15	26	5	2015	Paeonia tenuifolia	Paeoniaceae	Paeonia	tenuifolia		20002776	P
G	1	G-1	Jake Moscrop, Abi Lowe, Marilla Burgess	Apr-15	28	4	2015	Pallenis maritima	Asteraceae	Pallenis	maritima			E
G	1	G-1	Jake Moscrop	May-15	26	5	2015	Pallenis maritima	Asteraceae	Pallenis	maritima			P
N	7	N-7	Tegan Gilmore	Apr-15	28	4	2015	Pallenis maritima	Asteraceae	Pallenis	maritima		20110433	E
G	1	G-1	Jake Moscrop, Abi Lowe, Marilla Burgess	Apr-15	1	5	2015	Papaver californicum	Papaveraceae	Papaver	californicum			P
G	1	G-1	Jake Moscrop	May-15	28	5	2015	Papaver californicum	Papaveraceae	Papaver	californicum			L
Q	3	Q-3	John James, Chris Clayton	Apr-15	28	4	2015	Papaver nudicaule	Papaveraceae	Papaver	nudicaule			L
A	17	A-17	Abigail Lowe	May-15	27	5	2015	Papaver orientale	Papaveraceae	Papaver	orientale	Royal Wedding		E
B	18	B-18	Abigail Lowe	May-15	26	5	2015	Papaver orientale	Papaveraceae	Papaver	orientale	Royal Wedding	20130371	E
Q	23	Q-23	Sonia Pritchards & John James	May-15	26	5	2015	Papaver orientale	Papaveraceae	Papaver	orientale	Allegro	20130718	E
Q	27	Q-27	Sonia Pritchards & John James	May-15	26	5	2015	Papaver orientale	Papaveraceae	Papaver	orientale			E
G	1	G-1	Jake Moscrop	May-15	26	5	2015	Papaver rhoeas	Papaveraceae	Papaver	rhoeas			P
N	6	N-6	Abigail Lowe	May-15	28	5	2015	Papaver rhoeas	Papaveraceae	Papaver	rhoeas			E
Q	19	Q-19	John James, Chris Clayton	Apr-15	28	4	2015	Papaver rhoeas	Papaveraceae	Papaver	rhoeas			L
Q	13	Q-13	Chris Clayton & Julie Roberts	May-15	26	5	2015	Papaver sp.	Papaveraceae	Papaver	sp.			P
Q	14	Q-14	Chris Clayton & Julie Roberts	May-15	26	5	2015	Papaver sp.	Papaveraceae	Papaver	sp.			P
Q	15	Q-15	Chris Clayton & Julie Roberts	May-15	26	5	2015	Papaver sp.	Papaveraceae	Papaver	sp.			P
Q	17	Q-17	Chris Clayton & Julie Roberts	May-15	26	5	2015	Papaver sp.	Papaveraceae	Papaver	sp.			P
Q	19	Q-19	Chris Clayton & Julie Roberts	May-15	26	5	2015	Papaver sp.	Papaveraceae	Papaver	sp.			P
Q	19	Q-19	Chris Clayton & Julie Roberts	May-15	26	5	2015	Papaver sp.	Papaveraceae	Papaver	sp.			P
Q	23	Q-23	Chris Clayton & Julie Roberts	May-15	26	5	2015	Papaver sp.	Papaveraceae	Papaver	sp.			P
Q	26	Q-26	Chris Clayton & Julie Roberts	May-15	26	5	2015	Papaver sp.	Papaveraceae	Papaver	sp.			P
B	4	B-4	Abigail Lowe	May-15	26	5	2015	Papaver cambricum	Papaveraceae	Papaver	cambricum			E
J	7	J-7	Sue Davies	May-15	26	5	2015	Papaver cambricum	Papaveraceae	Papaver	cambricum			L
Q	19	Q-19	John James, Chris Clayton	Apr-15	28	4	2015	Papaver cambricum	Papaveraceae	Papaver	cambricum			P
Q	18	Q-18	Sonia Pritchards & John James	May-15	26	5	2015	Papaver cambricum	Papaveraceae	Papaver	cambricum			E
Q	20	Q-20	Sonia Pritchards & John James	May-15	26	5	2015	Papaver cambricum	Papaveraceae	Papaver	cambricum			P
Q	27	Q-27	Sonia Pritchards & John James	May-15	26	5	2015	Papaver cambricum	Papaveraceae	Papaver	cambricum			L
Q	41	Q-41	Sonia Pritchards & John James	May-15	26	5	2015	Papaver cambricum	Papaveraceae	Papaver	cambricum			L
R	11	R-11	Tegan Gilmore	Apr-15	1	5	2015	Papaver cambricum	Papaveraceae	Papaver	cambricum			P
G	1	G-1	Jake Moscrop, Abi Lowe, Marilla Burgess	Apr-15	30	4	2015	Parolinia ornata	Brassicaceae	Parolinia	ornata			P
G	1	G-1	Jake Moscrop	May-15	28	5	2015	Pasithea caerulea	Xanthorrhoeaceae	Pasithea	caerulea			P
N	7	N-7	Abigail Lowe	May-15	28	5	2015	Pelargonium acraeum	Geraniaceae	Pelargonium	acraeum		20070652	L
N	7	N-7	Tegan Gilmore	Apr-15	28	4	2015	Pelargonium acraeum	Geraniaceae	Pelargonium	acraeum		20120703	L
G	1	G-1	Jake Moscrop	May-15	27	5	2015	Pelargonium australe	Geraniaceae	Pelargonium	australe			P
N	7	N-7	Tegan Gilmore	Apr-15	28	4	2015	Pelargonium australe	Geraniaceae	Pelargonium	australe		20120762	P
N	7	N-7	Abigail Lowe	May-15	28	5	2015	Pelargonium australe	Geraniaceae	Pelargonium	australe			L
G	1	G-1	Jake Moscrop, Abi Lowe, Marilla Burgess	Apr-15	30	4	2015	Pelargonium capitatum	Geraniaceae	Pelargonium	capitatum			P
G	1	G-1	Jake Moscrop	May-15	27	5	2015	Pelargonium capitatum	Geraniaceae	Pelargonium	capitatum			P
N	7	N-7	Tegan Gilmore	Apr-15	28	4	2015	Pelargonium capitatum	Geraniaceae	Pelargonium	capitatum		20120829	P
N	7	N-7	Abigail Lowe	May-15	28	5	2015	Pelargonium capitatum	Geraniaceae	Pelargonium	capitatum			L
G	1	G-1	Jake Moscrop, Abi Lowe, Marilla Burgess	Apr-15	1	5	2015	Pelargonium cordifolium	Geraniaceae	Pelargonium	cordifolium			P
[truncated: 1,172 more rows]
